# Supplementary material for: Dehydrin Client Proteins Identified Using Phage Display Affinity Selected Libraries Processed With Paired-End Phage Sequencing
Source: Mol Cell Proteomics. 2024 Oct 21;23(12):100867. doi: 10.1016/j.mcpro.2024.100867 (PMC11612773; doi:10.1016/j.mcpro.2024.100867)
Supplement: Supplemental Table 5 [file mmc4.xlsx]

## Sheet: STRING_interactions
#node1	node2	GID	description	node1_string_id	node2_string_id	neighborhood_on_chromosome	gene_fusion	phylogenetic_cooccurrence	homology	coexpression	experimentally_determined_interaction	database_annotated	automated_textmining	combined_score	LEA14 is
		Duplicates		LEA14 as node1	LEA14 as node2										3702.Q96261
LEA	AP22.17	AT4G36600	LEA43, LEA_4 FAMILY PROTEIN	3702.Q96261	3702.A0A1P8B7I6	0	0	0	0	0.433	0	0	0.064	0.446
LEA	F4J573_ARATH	AT3G17520	LEA30, LEA_4 FAMILY PROTEIN	3702.Q96261	3702.F4J573	0	0	0	0	0.275	0	0	0.418	0.56
LEA	TFCA	AT2G30410	TUBULIN FOLDING FACTOR A	3702.Q96261	3702.O04350	0	0	0	0	0	0	0	0.48	0.48
LEA	T1G11.19	AT1G04560	AWPM-19-like family protein	3702.Q96261	3702.O23029	0	0	0	0	0.518	0	0	0.152	0.574
LEA	F21P24.17	AT2G23110	LEA15, PvLEA_18 FAMILY PROTEIN	3702.Q96261	3702.O64820	0	0	0	0	0.076	0	0	0.739	0.748
LEA	DTX37	AT1G61890	MATE efflux family protein	3702.Q96261	3702.O80695	0	0	0	0	0	0	0	0.74	0.74
LEA	T3F17.21	AT2G46140	LEA27, LEA_2 FAMILY PROTEIN	3702.Q96261	3702.O82355	0	0	0	0	0.08	0	0	0.541	0.559
LEA	CRA1	AT5G44120	12S seed storage protein, CRUCIFERINA, CRU1	3702.Q96261	3702.P15455	0	0	0	0	0.306	0	0	0.64	0.739
LEA	CRB	AT1G03880	12S seed storage protein, CRUCIFERIN 2, CRU2	3702.Q96261	3702.P15456	0	0	0	0	0.14	0	0	0.434	0.492
LEA	KIN2	AT5G15970	COLD-RESPONSIVE 6.6	3702.Q96261	3702.P31169	0	0	0	0	0	0	0	0.47	0.47
LEA	XERO2	AT3G50970	LEA33, DEHYDRIN XERO2, LTI30	3702.Q96261	3702.P42758	0	0	0	0	0.057	0	0	0.824	0.826
LEA	PBL11	AT5G02290	protein kinase NAK, NAK, PBL11, PBS1-LIKE 11	3702.Q96261	3702.P43293	0	0	0	0	0	0	0	0.541	0.541
LEA	CDC5	AT1G09770	ARABIDOPSIS THALIANA CELL DIVISION CYCLE 5	3702.Q96261	3702.P92948	0	0	0	0	0	0.614	0	0.043	0.614
LEA	EM1	AT3G51810	LEA35, LEA_5 FAMILY PROTEIN	3702.Q96261	3702.Q07187	0	0	0	0	0.39	0	0	0.198	0.49
LEA	OEP162	AT5G02290	protein kinase NAK, NAK, PBL11, PBS1-LIKE 11	3702.Q96261	3702.Q0WMZ5	0	0	0	0	0.432	0	0	0.064	0.445
LEA	LEA41	AT4G15910	LEA41, LEA_3 FAMILY PROTEIN, DROUGHT-INDUCED 21	3702.Q96261	3702.Q39084	0	0	0	0	0	0	0	0.532	0.532
LEA	GGR	AT4G38460	GERANYL(GERANYL)DIPHOSPHATE SYNTHASE 12	3702.Q96261	3702.Q39108	0	0	0	0	0	0	0	0.541	0.541
LEA	LEA6	AT1G32560	LEA6, LEA_1 FAMILY PROTEIN	3702.Q96261	3702.Q39138	0	0	0	0	0.305	0	0	0.318	0.505
LEA	AUR2	AT2G25880	serine/threonine-protein kinase Aurora-2	3702.Q96261	3702.Q683C9	0	0	0	0	0	0	0	0.4	0.4
LEA	F22I13.180	AT4G38410	LEA44, DEHYDRIN FAMILY PROTEIN	3702.Q96261	3702.Q8GY17	0	0	0	0	0	0	0	0.91	0.91
LEA	MENB	AT1G60550	ENOYL-COA HYDRATASE/ISOMERASE D	3702.Q96261	3702.Q8GYN9	0	0	0	0	0	0	0	0.791	0.791
LEA	CPL3	AT2G33540	C-TERMINAL DOMAIN PHOSPHATASE-LIKE 3, CPL3	3702.Q96261	3702.Q8LL04	0	0	0	0	0	0	0	0.436	0.436
LEA	Q941D7_ARATH	AT2G38905	Low temperature and salt responsive protein family	3702.Q96261	3702.Q941D7	0	0	0	0	0.414	0	0	0.047	0.418
LEA	PARP3	AT5G22470	POLY(ADP-RIBOSE) POLYMERASE 3	3702.Q96261	3702.Q9FK91	0	0	0	0	0.403	0	0	0	0.403
LEA	T17D12.5	AT2G28490	Vicilin-like seed storage protein, RmlC-like cupins superfamily protein	3702.Q96261	3702.Q9SK09	0	0	0	0	0.407	0	0	0	0.407
LEA	T22F8.30	AT4G39130	LEA45, DEHYDRIN FAMILY PROTEIN	3702.Q96261	3702.Q9T022	0	0	0	0.845	0.309	0	0	0.178	0.407
LEA	ATS3	AT5G07190	Embryo-specific protein ATS3	3702.Q96261	3702.Q9LYP6	0	0	0	0	0.06	0	0	0.4	0.411
LEA	RKP	AT2G22010	RING E3 ubiquitin ligase RELATED TO KPC1	3702.Q96261	3702.Q9SIZ8	0	0	0	0	0	0	0	0.431	0.431
LEA	LTPG2	AT3G43720	GLYCOSYLPHOSPHATIDYLINOSITOL-ANCHORED LIPID PROTEIN TRANSFER 2, LTPG2	3702.Q96261	3702.Q9LZH5	0	0	0	0	0	0	0	0.431	0.431
LEA	PAT1-3	AT5G48150	PHYTOCHROME A SIGNAL TRANSDUCTION 1, PAT1	3702.Q96261	3702.Q9LDL7	0	0	0	0	0.053	0	0	0.431	0.438
LEA	T22H22.25	AT1G54860	Glycoprotein membrane precursor GPI-anchored	3702.Q96261	3702.Q9ZVL0	0	0	0	0	0.447	0	0	0	0.447
LEA	Q9LDN8_ARATH	AT3G15280	hypothetical protein	3702.Q96261	3702.Q9LDN8	0	0	0	0	0.448	0	0	0	0.448
LEA	K19O4.2	AT5G65490	suppressor-like protein, Protein ecdysoneless homolog	3702.Q96261	3702.Q9LSM5	0	0	0	0	0.046	0.058	0	0.439	0.451
LEA	F28P5.13	AT1G72100	LEA9, LEA_4 FAMILY PROTEIN	3702.Q96261	3702.Q9C7H3	0	0	0	0	0.452	0	0	0	0.452
LEA	T10O8.10	AT5G01300	PEBP (phosphatidylethanolamine-binding protein) family protein	3702.Q96261	3702.Q9M042	0	0	0	0	0.465	0	0	0	0.465
LEA	F8J2_210	AT3G53040	LEA36, LEA_4 FAMILY PROTEIN	3702.Q96261	3702.Q9LF88	0	0	0	0	0.412	0	0	0.158	0.484
LEA	RAB28	AT3G22490	LEA31, SEED MATURATION PROTEIN FAMILY LEAP, RESPONSIVE TO ABSCISIC ACID 28	3702.Q96261	3702.Q9LJ97	0	0	0	0	0.137	0	0	0.438	0.494
LEA	T13K14.180	AT4G21020	LEA42, LEA_4 FAMILY PROTEIN	3702.Q96261	3702.Q9SUB2	0	0	0	0	0.489	0	0	0.064	0.501
LEA	RAB28-2	AT1G03120	LEA3, SEED MATURATION PROTEIN FAMILY LEAP, responsive to abscisic acid 28	3702.Q96261	3702.Q9SA57	0	0	0	0	0	0	0	0.515	0.515
LEA	ChlADR1	AT1G54870	CHLOROPLAST ALDEHYDE REDUCTASE	3702.Q96261	3702.Q9FZ42	0	0	0	0	0.529	0	0	0	0.529
LEA	F9E10.31	AT1G74840	Homeodomain-like superfamily protein	3702.Q96261	3702.Q9S7N6	0	0	0	0	0	0	0	0.55	0.55
LEA	CRD	AT1G03890	seed storage protein, RmlC-like cupins superfamily protein	3702.Q96261	3702.Q9ZWA9	0	0	0	0	0.088	0	0	0.54	0.562
LEA	PAP85	AT3G22640	Vicilin-like seed storage protein PAP85, cupin family protein	3702.Q96261	3702.Q9LUJ7	0	0	0	0	0.224	0	0	0.514	0.606
LEA	ECP63	AT2G36640	LEA19, LEA_4 FAMILY PROTEIN, EMBRYONIC CELL PROTEIN 63	3702.Q96261	3702.Q9SKP0	0	0	0	0	0.305	0	0	0.483	0.625
LEA	ECP31	AT3G22500	LEA32; SEED MATURATION FAMILY LEAP	3702.Q96261	3702.Q9LJ95	0	0	0	0	0.18	0	0	0.567	0.63
LEA	MYOB5	AT1G18990	MYOSIN BINDING PROTEIN5, MYOB5	3702.Q96261	3702.Q9LMC8	0	0	0	0	0	0	0	0.653	0.653
LEA	RIK	AT3G29390	Nuclear localized K-homology containing protein that interacts with AS1	3702.Q96261	3702.Q9LIA4	0	0	0	0	0	0	0	0.68	0.68
LEA	CRC-2	AT4G28520	12S seed storage protein, CRUCIFERIN 3, CRU3	3702.Q96261	3702.Q96318	0	0	0	0	0.399	0	0	0.57	0.73
LEA	LEA29	AT3G15670	LEA29, LEA_4 FAMILY PROTEIN	3702.Q96261	3702.Q9LW12	0	0	0	0	0.349	0	0	0.62	0.742
LEA	F18B3.70	AT3G50790	esterase/lipase/thioesterase family protein	3702.Q96261	3702.Q9SVL9	0	0	0	0	0	0	0	0.757	0.757
LEA	LSH8	AT1G16910	LIGHT SENSITIVE HYPOCOTYLS 8, LSH8	3702.Q96261	3702.Q9FZ51	0	0	0	0	0	0	0	0.758	0.758
LEA	K9L2.7	AT5G44310	LEA48, LEA_4 FAMILY PROTEIN	3702.Q96261	3702.Q9FKV7	0	0	0	0	0.483	0	0	0.583	0.775
LEA	ATL18	AT4G38140	RING-H2 finger protein ATL18	3702.Q96261	3702.Q9SZL4	0	0	0	0	0	0	0	0.796	0.796
LEA	HIRD11	AT1G54410	LEA8, DEHYDRIN 11KDA, HIRD11	3702.Q96261	3702.Q9SLJ2	0	0	0	0	0	0	0	0.821	0.821
AP22.17	LEA	AT4G36600	LEA_4 family	3702.A0A1P8B7I6	3702.Q96261	0	0	0	0	0.433	0	0	0.064	0.446
ATL18	LEA	AT4G38140	RING-H2 finger protein ATL18	3702.Q9SZL4	3702.Q96261	0	0	0	0	0	0	0	0.796	0.796
ATS3	LEA	AT5G07190	Embryo-specific protein ATS3	3702.Q9LYP6	3702.Q96261	0	0	0	0	0.06	0	0	0.4	0.411
AUR2	LEA	AT2G25880	serine/threonine-protein kinase Aurora-2	3702.Q683C9	3702.Q96261	0	0	0	0	0	0	0	0.4	0.4
CDC5	LEA	AT1G09770	ARABIDOPSIS THALIANA CELL DIVISION CYCLE 5	3702.P92948	3702.Q96261	0	0	0	0	0	0.614	0	0.043	0.614
CPL3	LEA	AT2G33540	C-TERMINAL DOMAIN PHOSPHATASE-LIKE 3, CPL3	3702.Q8LL04	3702.Q96261	0	0	0	0	0	0	0	0.436	0.436
CRA1	LEA	AT5G44120	12S seed storage protein, CRUCIFERINA, CRU1	3702.P15455	3702.Q96261	0	0	0	0	0.306	0	0	0.64	0.739
CRB	LEA	AT1G03880	12S seed storage protein, CRUCIFERIN 2, CRU2	3702.P15456	3702.Q96261	0	0	0	0	0.14	0	0	0.434	0.492
CRC-2	LEA	AT4G28520	12S seed storage protein, CRUCIFERIN 3, CRU3	3702.Q96318	3702.Q96261	0	0	0	0	0.399	0	0	0.57	0.73
CRD	LEA	AT1G03890	seed storage protein, RmlC-like cupins superfamily protein	3702.Q9ZWA9	3702.Q96261	0	0	0	0	0.088	0	0	0.54	0.562
ChlADR1	LEA	AT1G54870	CHLOROPLAST ALDEHYDE REDUCTASE	3702.Q9FZ42	3702.Q96261	0	0	0	0	0.529	0	0	0	0.529
DTX37	LEA	AT1G61890	MATE efflux family protein	3702.O80695	3702.Q96261	0	0	0	0	0	0	0	0.74	0.74
ECP31	LEA	AT3G22500	LEA32; SEED MATURATION FAMILY LEAP	3702.Q9LJ95	3702.Q96261	0	0	0	0	0.18	0	0	0.567	0.63
ECP63	LEA	AT2G36640	LEA19, LEA_4 FAMILY PROTEIN, EMBRYONIC CELL PROTEIN 63	3702.Q9SKP0	3702.Q96261	0	0	0	0	0.305	0	0	0.483	0.625
EM1	LEA	AT3G51810	LEA35, LEA_5 FAMILY PROTEIN	3702.Q07187	3702.Q96261	0	0	0	0	0.39	0	0	0.198	0.49
F18B3.70	LEA	AT3G50790	esterase/lipase/thioesterase family protein	3702.Q9SVL9	3702.Q96261	0	0	0	0	0	0	0	0.757	0.757
F21P24.17	LEA	AT2G23110	LEA15, PvLEA_18 FAMILY PROTEIN	3702.O64820	3702.Q96261	0	0	0	0	0.076	0	0	0.739	0.748
F22I13.180	LEA	AT4G38410	LEA44, DEHYDRIN FAMILY PROTEIN	3702.Q8GY17	3702.Q96261	0	0	0	0	0	0	0	0.91	0.91
F28P5.13	LEA	AT1G72100	LEA9, LEA_4 FAMILY PROTEIN	3702.Q9C7H3	3702.Q96261	0	0	0	0	0.452	0	0	0	0.452
F4J573_ARATH	LEA	AT3G17520	LEA30, LEA_4 FAMILY PROTEIN	3702.F4J573	3702.Q96261	0	0	0	0	0.275	0	0	0.418	0.56
F8J2_210	LEA	AT3G53040	LEA36, LEA_4 FAMILY PROTEIN	3702.Q9LF88	3702.Q96261	0	0	0	0	0.412	0	0	0.158	0.484
F9E10.31	LEA	AT1G74840	Homeodomain-like superfamily protein	3702.Q9S7N6	3702.Q96261	0	0	0	0	0	0	0	0.55	0.55
GGR	LEA	AT4G38460	GERANYL(GERANYL)DIPHOSPHATE SYNTHASE 12	3702.Q39108	3702.Q96261	0	0	0	0	0	0	0	0.541	0.541
HIRD11	LEA	AT1G54410	LEA8, DEHYDRIN 11KDA, HIRD11	3702.Q9SLJ2	3702.Q96261	0	0	0	0	0	0	0	0.821	0.821
K19O4.2	LEA	AT5G65490	suppressor-like protein, Protein ecdysoneless homolog	3702.Q9LSM5	3702.Q96261	0	0	0	0	0.046	0.058	0	0.439	0.451
K9L2.7	LEA	AT5G44310	LEA48, LEA_4 FAMILY PROTEIN	3702.Q9FKV7	3702.Q96261	0	0	0	0	0.483	0	0	0.583	0.775
KIN2	LEA	AT5G15970	COLD-RESPONSIVE 6.6	3702.P31169	3702.Q96261	0	0	0	0	0	0	0	0.47	0.47
LEA29	LEA	AT3G15670	LEA29, LEA_4 FAMILY PROTEIN	3702.Q9LW12	3702.Q96261	0	0	0	0	0.349	0	0	0.62	0.742
LEA41	LEA	AT4G15910	LEA41, LEA_3 FAMILY PROTEIN, DROUGHT-INDUCED 21	3702.Q39084	3702.Q96261	0	0	0	0	0	0	0	0.532	0.532
LEA6	LEA	AT1G32560	LEA6, LEA_1 FAMILY PROTEIN	3702.Q39138	3702.Q96261	0	0	0	0	0.305	0	0	0.318	0.505
LSH8	LEA	AT1G16910	LIGHT SENSITIVE HYPOCOTYLS 8, LSH8	3702.Q9FZ51	3702.Q96261	0	0	0	0	0	0	0	0.758	0.758
LTPG2	LEA	AT3G43720	GLYCOSYLPHOSPHATIDYLINOSITOL-ANCHORED LIPID PROTEIN TRANSFER 2, LTPG2	3702.Q9LZH5	3702.Q96261	0	0	0	0	0	0	0	0.431	0.431
MENB	LEA	AT1G60550	ENOYL-COA HYDRATASE/ISOMERASE D	3702.Q8GYN9	3702.Q96261	0	0	0	0	0	0	0	0.791	0.791
MYOB5	LEA	AT1G18990	MYOSIN BINDING PROTEIN5, MYOB5	3702.Q9LMC8	3702.Q96261	0	0	0	0	0	0	0	0.653	0.653
OEP162	LEA	AT5G02290	protein kinase NAK, NAK, PBL11, PBS1-LIKE 11	3702.Q0WMZ5	3702.Q96261	0	0	0	0	0.432	0	0	0.064	0.445
PAP85	LEA	AT3G22640	Vicilin-like seed storage protein PAP85, cupin family protein	3702.Q9LUJ7	3702.Q96261	0	0	0	0	0.224	0	0	0.514	0.606
PARP3	LEA	AT5G22470	POLY(ADP-RIBOSE) POLYMERASE 3	3702.Q9FK91	3702.Q96261	0	0	0	0	0.403	0	0	0	0.403
PAT1-3	LEA	AT5G48150	PHYTOCHROME A SIGNAL TRANSDUCTION 1, PAT1	3702.Q9LDL7	3702.Q96261	0	0	0	0	0.053	0	0	0.431	0.438
PBL11	LEA	AT5G02290	protein kinase NAK, NAK, PBL11, PBS1-LIKE 11	3702.P43293	3702.Q96261	0	0	0	0	0	0	0	0.541	0.541
Q941D7_ARATH	LEA	AT2G38905	Low temperature and salt responsive protein family	3702.Q941D7	3702.Q96261	0	0	0	0	0.414	0	0	0.047	0.418
Q9LDN8_ARATH	LEA	AT3G15280	hypothetical protein	3702.Q9LDN8	3702.Q96261	0	0	0	0	0.448	0	0	0	0.448
RAB28	LEA	AT3G22490	LEA31, SEED MATURATION PROTEIN FAMILY LEAP, RESPONSIVE TO ABSCISIC ACID 28	3702.Q9LJ97	3702.Q96261	0	0	0	0	0.137	0	0	0.438	0.494
RAB28-2	LEA	AT1G03120	LEA3, SEED MATURATION PROTEIN FAMILY LEAP, responsive to abscisic acid 28	3702.Q9SA57	3702.Q96261	0	0	0	0	0	0	0	0.515	0.515
RIK	LEA	AT3G29390	Nuclear localized K-homology containing protein that interacts with AS1	3702.Q9LIA4	3702.Q96261	0	0	0	0	0	0	0	0.68	0.68
RKP	LEA	AT2G22010	RING E3 ubiquitin ligase RELATED TO KPC1	3702.Q9SIZ8	3702.Q96261	0	0	0	0	0	0	0	0.431	0.431
T10O8.10	LEA	AT5G01300	PEBP (phosphatidylethanolamine-binding protein) family protein	3702.Q9M042	3702.Q96261	0	0	0	0	0.465	0	0	0	0.465
T13K14.180	LEA	AT4G21020	LEA42, LEA_4 FAMILY PROTEIN	3702.Q9SUB2	3702.Q96261	0	0	0	0	0.489	0	0	0.064	0.501
T17D12.5	LEA	AT2G28490	Vicilin-like seed storage protein, RmlC-like cupins superfamily protein	3702.Q9SK09	3702.Q96261	0	0	0	0	0.407	0	0	0	0.407
T1G11.19	LEA	AT1G04560	AWPM-19-like family protein	3702.O23029	3702.Q96261	0	0	0	0	0.518	0	0	0.152	0.574
T22F8.30	LEA	AT4G39130	LEA45, DEHYDRIN FAMILY PROTEIN	3702.Q9T022	3702.Q96261	0	0	0	0.845	0.309	0	0	0.178	0.407
T22H22.25	LEA	AT1G54860	Glycoprotein membrane precursor GPI-anchored	3702.Q9ZVL0	3702.Q96261	0	0	0	0	0.447	0	0	0	0.447
T3F17.21	LEA	AT2G46140	LEA27, LEA_2 FAMILY PROTEIN	3702.O82355	3702.Q96261	0	0	0	0	0.08	0	0	0.541	0.559
TFCA	LEA	AT2G30410	TUBULIN FOLDING FACTOR A	3702.O04350	3702.Q96261	0	0	0	0	0	0	0	0.48	0.48
XERO2	LEA	AT3G50970	LEA33, DEHYDRIN XERO2, LTI30	3702.P42758	3702.Q96261	0	0	0	0	0.057	0	0	0.824	0.826
AP22.17	OEP162			3702.A0A1P8B7I6	3702.Q0WMZ5	0	0	0	0	0.4	0	0	0	0.4	Q96261
AP22.17	EM1			3702.A0A1P8B7I6	3702.Q07187	0	0	0	0	0.306	0.055	0	0.163	0.403
AP22.17	F4J573_ARATH			3702.A0A1P8B7I6	3702.F4J573	0	0	0	0.599	0.421	0	0	0	0.42
AP22.17	ECP31			3702.A0A1P8B7I6	3702.Q9LJ95	0	0	0	0	0.144	0	0	0.378	0.445
AP22.17	Q9LDN8_ARATH			3702.A0A1P8B7I6	3702.Q9LDN8	0	0	0	0	0.448	0	0	0	0.448
AP22.17	T13K14.180			3702.A0A1P8B7I6	3702.Q9SUB2	0	0	0.238	0	0.425	0	0	0.101	0.571
AP22.17	ECP63			3702.A0A1P8B7I6	3702.Q9SKP0	0	0	0	0.601	0.413	0	0	0.312	0.578
AP22.17	MENB			3702.A0A1P8B7I6	3702.Q8GYN9	0	0	0	0	0	0	0	0.58	0.58
AP22.17	F8J2_210			3702.A0A1P8B7I6	3702.Q9LF88	0	0	0	0.579	0.45	0	0	0.275	0.584
AP22.17	K9L2.7			3702.A0A1P8B7I6	3702.Q9FKV7	0	0	0.152	0.586	0.415	0	0	0.272	0.607
AP22.17	RAB28			3702.A0A1P8B7I6	3702.Q9LJ97	0	0	0	0	0.192	0	0	0.553	0.624
AP22.17	F28P5.13			3702.A0A1P8B7I6	3702.Q9C7H3	0	0	0	0	0.403	0	0	0.431	0.645
AP22.17	LEA29			3702.A0A1P8B7I6	3702.Q9LW12	0	0	0	0	0.377	0	0	0.549	0.707
AP22.17	RAB28-2			3702.A0A1P8B7I6	3702.Q9SA57	0	0	0	0	0.059	0	0	0.714	0.719
AP22.17	LEA6			3702.A0A1P8B7I6	3702.Q39138	0	0	0	0	0.403	0	0	0.785	0.866
ATL18	XERO2			3702.Q9SZL4	3702.P42758	0	0	0	0	0	0	0	0.759	0.759
ATL18	F22I13.180			3702.Q9SZL4	3702.Q8GY17	0	0	0	0	0	0	0	0.76	0.76
ATL18	HIRD11			3702.Q9SZL4	3702.Q9SLJ2	0	0	0	0	0	0	0	0.434	0.434
ATL18	T22F8.30			3702.Q9SZL4	3702.Q9T022	0	0	0	0	0	0	0	0.899	0.899
ATS3	DTX37			3702.Q9LYP6	3702.O80695	0	0	0	0	0	0	0	0.74	0.74
ATS3	CRB			3702.Q9LYP6	3702.P15456	0	0	0	0	0.178	0	0	0.334	0.429
ATS3	F28P5.13			3702.Q9LYP6	3702.Q9C7H3	0	0	0	0	0.072	0	0	0.717	0.726
ATS3	K9L2.7			3702.Q9LYP6	3702.Q9FKV7	0	0	0	0	0.065	0	0	0.717	0.724
ATS3	LSH8			3702.Q9LYP6	3702.Q9FZ51	0	0	0	0	0	0	0	0.759	0.759
ATS3	ECP31			3702.Q9LYP6	3702.Q9LJ95	0	0	0	0	0.048	0	0	0.54	0.543
ATS3	ECP63			3702.Q9LYP6	3702.Q9SKP0	0	0	0	0	0.058	0	0	0.436	0.445
ATS3	RAB28-2			3702.Q9LYP6	3702.Q9SA57	0	0	0	0	0	0	0	0.491	0.491
ATS3	CRD			3702.Q9LYP6	3702.Q9ZWA9	0	0	0	0	0.213	0	0	0.4	0.507
ATS3	F9E10.31			3702.Q9LYP6	3702.Q9S7N6	0	0	0	0	0	0	0	0.541	0.541
AUR2	OEP162			3702.Q683C9	3702.Q0WMZ5	0	0	0	0	0	0	0	0.54	0.54
CDC5	XERO2			3702.P92948	3702.P42758	0	0	0	0	0	0.614	0	0.043	0.614
CDC5	RIK			3702.P92948	3702.Q9LIA4	0	0	0	0	0	0.073	0	0.426	0.445
CDC5	T22F8.30			3702.P92948	3702.Q9T022	0	0	0	0	0	0.614	0	0.043	0.614
CPL3	K19O4.2			3702.Q8LL04	3702.Q9LSM5	0	0	0	0	0	0	0	0.54	0.54
CRA1	F4J573_ARATH			3702.P15455	3702.F4J573	0	0	0	0	0.221	0	0	0.431	0.537
CRA1	T1G11.19			3702.P15455	3702.O23029	0	0	0	0	0.479	0	0	0	0.479
CRA1	F21P24.17			3702.P15455	3702.O64820	0	0	0	0	0.073	0	0	0.639	0.651
CRA1	DTX37			3702.P15455	3702.O80695	0	0	0	0	0	0	0	0.639	0.639
CRA1	F9E10.31			3702.P15455	3702.Q9S7N6	0	0	0	0	0	0	0	0.4	0.4
CRA1	CRB			3702.P15455	3702.P15456	0	0	0	0.976	0.448	0	0	0.062	0.46
CRA1	ECP63			3702.P15455	3702.Q9SKP0	0	0	0	0	0.191	0.054	0	0.354	0.462
CRA1	LEA6			3702.P15455	3702.Q39138	0	0	0	0	0.261	0	0	0.32	0.475
CRA1	K9L2.7			3702.P15455	3702.Q9FKV7	0	0	0	0	0.304	0	0	0.438	0.592
CRA1	CRD			3702.P15455	3702.Q9ZWA9	0	0	0	0.934	0.172	0	0	0.562	0.621
CRA1	T17D12.5			3702.P15455	3702.Q9SK09	0	0	0	0.578	0.631	0	0	0	0.631
CRA1	F8J2_210			3702.P15455	3702.Q9LF88	0	0	0	0	0.215	0	0.087	0.57	0.664
CRA1	PAP85			3702.P15455	3702.Q9LUJ7	0	0	0	0	0.446	0	0	0.424	0.667
CRA1	LSH8			3702.P15455	3702.Q9FZ51	0	0	0	0	0	0	0	0.695	0.695
CRA1	T13K14.180			3702.P15455	3702.Q9SUB2	0	0	0	0	0.434	0	0	0.579	0.751
CRA1	CRC-2			3702.P15455	3702.Q96318	0	0	0	0.956	0.752	0	0	0.08	0.762
CRA1	LEA29			3702.P15455	3702.Q9LW12	0	0	0	0	0.384	0	0	0.738	0.831
CRA1	ChlADR1			3702.P15455	3702.Q9FZ42	0	0	0	0	0.431	0	0	0.785	0.872
CRB	DTX37			3702.P15456	3702.O80695	0	0	0	0	0	0	0	0.716	0.716
CRB	CRA1			3702.P15456	3702.P15455	0	0	0	0.976	0.448	0	0	0.062	0.46
CRB	ATS3			3702.P15456	3702.Q9LYP6	0	0	0	0	0.178	0	0	0.334	0.429
CRB	F9E10.31			3702.P15456	3702.Q9S7N6	0	0	0	0	0	0	0	0.436	0.436
CRB	CRC-2			3702.P15456	3702.Q96318	0	0	0	0.95	0.45	0	0	0.084	0.474
CRB	LEA29			3702.P15456	3702.Q9LW12	0	0	0	0	0.112	0	0	0.436	0.477
CRB	PAP85			3702.P15456	3702.Q9LUJ7	0	0	0	0.568	0.378	0	0	0.32	0.559
CRB	K9L2.7			3702.P15456	3702.Q9FKV7	0	0	0	0	0.106	0	0	0.54	0.571
CRB	ECP31			3702.P15456	3702.Q9LJ95	0	0	0	0	0.177	0	0	0.544	0.608
CRB	T13K14.180			3702.P15456	3702.Q9SUB2	0	0	0	0	0.159	0	0	0.599	0.648
CRB	CRD			3702.P15456	3702.Q9ZWA9	0	0	0	0.932	0.45	0	0	0.45	0.684
CRB	LSH8			3702.P15456	3702.Q9FZ51	0	0	0	0	0	0	0	0.719	0.719
CRC-2	T1G11.19			3702.Q96318	3702.O23029	0	0	0	0	0.488	0	0	0	0.487
CRC-2	DTX37			3702.Q96318	3702.O80695	0	0	0	0	0	0	0	0.57	0.57
CRC-2	CRA1			3702.Q96318	3702.P15455	0	0	0	0.956	0.752	0	0	0.08	0.762
CRC-2	CRB			3702.Q96318	3702.P15456	0	0	0	0.95	0.45	0	0	0.084	0.474
CRC-2	PARP3			3702.Q96318	3702.Q9FK91	0	0	0	0	0.386	0	0	0.064	0.4
CRC-2	LEA29			3702.Q96318	3702.Q9LW12	0	0	0	0	0.305	0	0	0.33	0.514
CRC-2	ChlADR1			3702.Q96318	3702.Q9FZ42	0	0	0	0	0.449	0	0	0.161	0.518
CRC-2	K9L2.7			3702.Q96318	3702.Q9FKV7	0	0	0	0	0.256	0	0	0.393	0.529
CRC-2	LSH8			3702.Q96318	3702.Q9FZ51	0	0	0	0	0	0	0	0.597	0.597
CRC-2	PAP85			3702.Q96318	3702.Q9LUJ7	0	0	0	0	0.448	0	0	0.374	0.64
CRC-2	T17D12.5			3702.Q96318	3702.Q9SK09	0	0	0	0.564	0.524	0	0	0.285	0.645
CRC-2	T13K14.180			3702.Q96318	3702.Q9SUB2	0	0	0	0	0.393	0	0	0.495	0.68
CRD	DTX37			3702.Q9ZWA9	3702.O80695	0	0	0	0	0	0	0	0.74	0.74
CRD	CRA1			3702.Q9ZWA9	3702.P15455	0	0	0	0.934	0.172	0	0	0.562	0.621
CRD	CRB			3702.Q9ZWA9	3702.P15456	0	0	0	0.932	0.45	0	0	0.45	0.684
CRD	K9L2.7			3702.Q9ZWA9	3702.Q9FKV7	0	0	0	0	0.094	0	0	0.574	0.597
CRD	LSH8			3702.Q9ZWA9	3702.Q9FZ51	0	0	0	0	0	0	0	0.758	0.758
CRD	PAP85			3702.Q9ZWA9	3702.Q9LUJ7	0	0	0	0	0.221	0	0	0.578	0.657
CRD	LEA29			3702.Q9ZWA9	3702.Q9LW12	0	0	0	0	0.076	0	0	0.403	0.424
CRD	ATS3			3702.Q9ZWA9	3702.Q9LYP6	0	0	0	0	0.213	0	0	0.4	0.507
CRD	F9E10.31			3702.Q9ZWA9	3702.Q9S7N6	0	0	0	0	0	0	0	0.54	0.54
ChlADR1	T1G11.19			3702.Q9FZ42	3702.O23029	0	0	0	0	0.495	0	0	0	0.495
ChlADR1	CRA1			3702.Q9FZ42	3702.P15455	0	0	0	0	0.431	0	0	0.785	0.872
ChlADR1	EM1			3702.Q9FZ42	3702.Q07187	0	0	0	0	0.45	0.077	0.064	0	0.483
ChlADR1	CRC-2			3702.Q9FZ42	3702.Q96318	0	0	0	0	0.449	0	0	0.161	0.518
ChlADR1	F28P5.13			3702.Q9FZ42	3702.Q9C7H3	0	0	0	0	0.465	0	0	0	0.465
ChlADR1	PARP3			3702.Q9FZ42	3702.Q9FK91	0	0	0	0	0.41	0	0	0	0.41
ChlADR1	K9L2.7			3702.Q9FZ42	3702.Q9FKV7	0	0	0	0	0.442	0	0	0	0.442
ChlADR1	Q9LDN8_ARATH			3702.Q9FZ42	3702.Q9LDN8	0	0	0	0	0.409	0	0	0	0.408
ChlADR1	LEA29			3702.Q9FZ42	3702.Q9LW12	0	0	0	0	0.436	0	0	0	0.436
ChlADR1	T17D12.5			3702.Q9FZ42	3702.Q9SK09	0	0	0	0	0.447	0	0	0	0.447
ChlADR1	F8J2_210			3702.Q9FZ42	3702.Q9LF88	0	0	0	0	0.43	0.108	0	0	0.47
ChlADR1	T13K14.180			3702.Q9FZ42	3702.Q9SUB2	0	0	0	0	0.489	0	0	0	0.489
ChlADR1	ECP63			3702.Q9FZ42	3702.Q9SKP0	0	0	0	0	0.307	0.077	0	0.342	0.542
DTX37	F8J2_210			3702.O80695	3702.Q9LF88	0	0	0	0	0	0	0	0.453	0.453
DTX37	CRC-2			3702.O80695	3702.Q96318	0	0	0	0	0	0	0	0.57	0.57
DTX37	CRA1			3702.O80695	3702.P15455	0	0	0	0	0	0	0	0.639	0.639
DTX37	CRB			3702.O80695	3702.P15456	0	0	0	0	0	0	0	0.716	0.716
DTX37	ATS3			3702.O80695	3702.Q9LYP6	0	0	0	0	0	0	0	0.74	0.74
DTX37	CRD			3702.O80695	3702.Q9ZWA9	0	0	0	0	0	0	0	0.74	0.74
DTX37	K9L2.7			3702.O80695	3702.Q9FKV7	0	0	0	0	0	0	0	0.793	0.793
DTX37	F9E10.31			3702.O80695	3702.Q9S7N6	0	0	0	0	0	0	0	0.793	0.793
DTX37	LSH8			3702.O80695	3702.Q9FZ51	0	0	0	0	0	0	0	0.893	0.893
ECP31	AP22.17			3702.Q9LJ95	3702.A0A1P8B7I6	0	0	0	0	0.144	0	0	0.378	0.445
ECP31	F21P24.17			3702.Q9LJ95	3702.O64820	0	0	0	0	0.081	0	0	0.785	0.793
ECP31	T3F17.21			3702.Q9LJ95	3702.O82355	0	0	0	0	0.121	0	0	0.66	0.689
ECP31	CRB			3702.Q9LJ95	3702.P15456	0	0	0	0	0.177	0	0	0.544	0.608
ECP31	EM1			3702.Q9LJ95	3702.Q07187	0	0	0	0	0.253	0	0	0.28	0.439
ECP31	LEA41			3702.Q9LJ95	3702.Q39084	0	0	0	0	0	0	0	0.492	0.491
ECP31	LEA6			3702.Q9LJ95	3702.Q39138	0	0	0	0	0.175	0	0	0.755	0.789
ECP31	F28P5.13			3702.Q9LJ95	3702.Q9C7H3	0	0	0	0	0.302	0	0	0.774	0.835
ECP31	ATS3			3702.Q9LJ95	3702.Q9LYP6	0	0	0	0	0.048	0	0	0.54	0.543
ECP31	LEA29			3702.Q9LJ95	3702.Q9LW12	0	0	0	0	0.173	0	0	0.568	0.628
ECP31	ECP63			3702.Q9LJ95	3702.Q9SKP0	0	0	0	0	0.177	0	0	0.895	0.909
ECP63	AP22.17			3702.Q9SKP0	3702.A0A1P8B7I6	0	0	0	0.601	0.413	0	0	0.312	0.578
ECP63	F4J573_ARATH			3702.Q9SKP0	3702.F4J573	0	0	0	0	0.43	0	0	0	0.43
ECP63	T1G11.19			3702.Q9SKP0	3702.O23029	0	0	0	0	0.41	0	0	0.285	0.56
ECP63	F21P24.17			3702.Q9SKP0	3702.O64820	0	0	0	0	0.178	0	0	0.784	0.814
ECP63	T3F17.21			3702.Q9SKP0	3702.O82355	0	0	0	0	0	0	0	0.719	0.719
ECP63	CRA1			3702.Q9SKP0	3702.P15455	0	0	0	0	0.191	0.054	0	0.354	0.462
ECP63	EM1			3702.Q9SKP0	3702.Q07187	0	0	0	0	0.444	0.079	0.075	0.263	0.604
ECP63	LEA41			3702.Q9SKP0	3702.Q39084	0	0	0	0	0	0	0	0.432	0.432
ECP63	LEA6			3702.Q9SKP0	3702.Q39138	0	0	0	0	0.421	0	0	0.352	0.608
ECP63	F28P5.13			3702.Q9SKP0	3702.Q9C7H3	0	0	0	0	0.408	0	0	0.28	0.555
ECP63	K9L2.7			3702.Q9SKP0	3702.Q9FKV7	0	0	0	0	0.447	0	0	0.656	0.801
ECP63	ChlADR1			3702.Q9SKP0	3702.Q9FZ42	0	0	0	0	0.307	0.077	0	0.342	0.542
ECP63	F8J2_210			3702.Q9SKP0	3702.Q9LF88	0	0	0.06	0.957	0.446	0.071	0.06	0.078	0.504
ECP63	ECP31			3702.Q9SKP0	3702.Q9LJ95	0	0	0	0	0.177	0	0	0.895	0.909
ECP63	RAB28			3702.Q9SKP0	3702.Q9LJ97	0	0	0	0	0.177	0	0	0.493	0.564
ECP63	LEA29			3702.Q9SKP0	3702.Q9LW12	0	0	0	0	0.45	0	0	0.739	0.85
ECP63	ATS3			3702.Q9SKP0	3702.Q9LYP6	0	0	0	0	0.058	0	0	0.436	0.445
ECP63	RAB28-2			3702.Q9SKP0	3702.Q9SA57	0	0	0	0	0	0	0	0.74	0.74
ECP63	T13K14.180			3702.Q9SKP0	3702.Q9SUB2	0	0	0.203	0	0.444	0	0	0	0.537
EM1	AP22.17			3702.Q07187	3702.A0A1P8B7I6	0	0	0	0	0.306	0.055	0	0.163	0.403
EM1	F4J573_ARATH			3702.Q07187	3702.F4J573	0	0	0	0	0.309	0.055	0	0.545	0.676
EM1	T1G11.19			3702.Q07187	3702.O23029	0	0	0	0	0.445	0	0	0	0.445
EM1	F21P24.17			3702.Q07187	3702.O64820	0	0	0	0	0.149	0	0	0.54	0.591
EM1	KIN2			3702.Q07187	3702.P31169	0	0	0	0	0	0	0	0.499	0.499
EM1	T13K14.180			3702.Q07187	3702.Q9SUB2	0	0	0	0	0.393	0.055	0	0	0.401
EM1	PAP85			3702.Q07187	3702.Q9LUJ7	0	0	0	0	0.177	0	0	0.305	0.403
EM1	F28P5.13			3702.Q07187	3702.Q9C7H3	0	0	0	0	0.425	0	0	0	0.424
EM1	RAB28-2			3702.Q07187	3702.Q9SA57	0	0	0	0	0	0	0	0.431	0.431
EM1	ECP31			3702.Q07187	3702.Q9LJ95	0	0	0	0	0.253	0	0	0.28	0.439
EM1	K9L2.7			3702.Q07187	3702.Q9FKV7	0	0	0	0	0.444	0.055	0	0	0.452
EM1	F8J2_210			3702.Q07187	3702.Q9LF88	0	0	0	0	0.405	0.08	0.085	0	0.455
EM1	LEA41			3702.Q07187	3702.Q39084	0	0	0	0	0	0	0	0.472	0.472
EM1	ChlADR1			3702.Q07187	3702.Q9FZ42	0	0	0	0	0.45	0.077	0.064	0	0.483
EM1	OEP162			3702.Q07187	3702.Q0WMZ5	0	0	0	0	0.306	0	0	0.307	0.498
EM1	RAB28			3702.Q07187	3702.Q9LJ97	0	0	0	0	0.279	0	0	0.36	0.518
EM1	ECP63			3702.Q07187	3702.Q9SKP0	0	0	0	0	0.444	0.079	0.075	0.263	0.604
EM1	LEA29			3702.Q07187	3702.Q9LW12	0	0	0	0	0.448	0.055	0	0.336	0.623
F18B3.70	F22I13.180			3702.Q9SVL9	3702.Q8GY17	0	0	0	0	0	0	0	0.823	0.823
F18B3.70	MENB			3702.Q9SVL9	3702.Q8GYN9	0	0	0	0	0.109	0	0	0.584	0.613
F18B3.70	HIRD11			3702.Q9SVL9	3702.Q9SLJ2	0	0	0	0	0	0	0	0.719	0.719
F18B3.70	T22F8.30			3702.Q9SVL9	3702.Q9T022	0	0	0	0	0	0	0	0.796	0.796
F21P24.17	F4J573_ARATH			3702.O64820	3702.F4J573	0	0	0	0	0.173	0	0	0.76	0.793
F21P24.17	EM1			3702.O64820	3702.Q07187	0	0	0	0	0.149	0	0	0.54	0.591
F21P24.17	CRA1			3702.O64820	3702.P15455	0	0	0	0	0.073	0	0	0.639	0.651
F21P24.17	HIRD11			3702.O64820	3702.Q9SLJ2	0	0	0	0	0	0	0	0.695	0.695
F21P24.17	LEA41			3702.O64820	3702.Q39084	0	0	0	0	0	0	0	0.719	0.719
F21P24.17	RAB28			3702.O64820	3702.Q9LJ97	0	0	0	0	0.141	0	0	0.74	0.767
F21P24.17	RAB28-2			3702.O64820	3702.Q9SA57	0	0	0	0	0	0	0	0.784	0.784
F21P24.17	T3F17.21			3702.O64820	3702.O82355	0	0	0	0	0	0	0	0.79	0.79
F21P24.17	ECP31			3702.O64820	3702.Q9LJ95	0	0	0	0	0.081	0	0	0.785	0.793
F21P24.17	ECP63			3702.O64820	3702.Q9SKP0	0	0	0	0	0.178	0	0	0.784	0.814
F21P24.17	F8J2_210			3702.O64820	3702.Q9LF88	0	0	0	0	0.177	0	0	0.792	0.821
F22I13.180	XERO2			3702.Q8GY17	3702.P42758	0	0	0	0	0.058	0	0	0.794	0.797
F22I13.180	ATL18			3702.Q8GY17	3702.Q9SZL4	0	0	0	0	0	0	0	0.76	0.76
F22I13.180	MENB			3702.Q8GY17	3702.Q8GYN9	0	0	0	0	0	0	0	0.796	0.796
F22I13.180	F18B3.70			3702.Q8GY17	3702.Q9SVL9	0	0	0	0	0	0	0	0.823	0.823
F22I13.180	HIRD11			3702.Q8GY17	3702.Q9SLJ2	0	0	0	0	0	0	0	0.898	0.898
F22I13.180	T22F8.30			3702.Q8GY17	3702.Q9T022	0	0	0	0	0	0	0	0.929	0.929
F28P5.13	AP22.17			3702.Q9C7H3	3702.A0A1P8B7I6	0	0	0	0	0.403	0	0	0.431	0.645
F28P5.13	T1G11.19			3702.Q9C7H3	3702.O23029	0	0	0	0	0.455	0	0	0	0.455
F28P5.13	EM1			3702.Q9C7H3	3702.Q07187	0	0	0	0	0.425	0	0	0	0.424
F28P5.13	LEA41			3702.Q9C7H3	3702.Q39084	0	0	0	0	0	0	0	0.756	0.756
F28P5.13	LEA6			3702.Q9C7H3	3702.Q39138	0	0	0	0	0.307	0	0	0.793	0.85
F28P5.13	T10O8.10			3702.Q9C7H3	3702.Q9M042	0	0	0	0	0.433	0	0	0	0.433
F28P5.13	Q9LDN8_ARATH			3702.Q9C7H3	3702.Q9LDN8	0	0	0	0	0.437	0	0	0	0.437
F28P5.13	PARP3			3702.Q9C7H3	3702.Q9FK91	0	0	0	0	0.445	0	0	0	0.445
F28P5.13	F8J2_210			3702.Q9C7H3	3702.Q9LF88	0	0	0	0.568	0.445	0	0	0	0.445
F28P5.13	ChlADR1			3702.Q9C7H3	3702.Q9FZ42	0	0	0	0	0.465	0	0	0	0.465
F28P5.13	K9L2.7			3702.Q9C7H3	3702.Q9FKV7	0	0	0	0.602	0.437	0	0	0.108	0.476
F28P5.13	T13K14.180			3702.Q9C7H3	3702.Q9SUB2	0	0	0	0.618	0.445	0	0	0.108	0.483
F28P5.13	ECP63			3702.Q9C7H3	3702.Q9SKP0	0	0	0	0	0.408	0	0	0.28	0.555
F28P5.13	ATS3			3702.Q9C7H3	3702.Q9LYP6	0	0	0	0	0.072	0	0	0.717	0.726
F28P5.13	LEA29			3702.Q9C7H3	3702.Q9LW12	0	0	0	0	0.401	0	0	0.599	0.749
F28P5.13	RAB28-2			3702.Q9C7H3	3702.Q9SA57	0	0	0	0	0	0	0	0.754	0.754
F28P5.13	ECP31			3702.Q9C7H3	3702.Q9LJ95	0	0	0	0	0.302	0	0	0.774	0.835
F4J573_ARATH	AP22.17			3702.F4J573	3702.A0A1P8B7I6	0	0	0	0.599	0.421	0	0	0	0.42
F4J573_ARATH	LEA41			3702.F4J573	3702.Q39084	0	0	0	0	0.057	0	0	0.4	0.41
F4J573_ARATH	ECP63			3702.F4J573	3702.Q9SKP0	0	0	0	0	0.43	0	0	0	0.43
F4J573_ARATH	K9L2.7			3702.F4J573	3702.Q9FKV7	0	0	0	0	0.446	0	0	0	0.446
F4J573_ARATH	T1G11.19			3702.F4J573	3702.O23029	0	0	0	0	0.489	0	0	0	0.489
F4J573_ARATH	T10O8.10			3702.F4J573	3702.Q9M042	0	0	0	0	0.496	0	0	0	0.496
F4J573_ARATH	CRA1			3702.F4J573	3702.P15455	0	0	0	0	0.221	0	0	0.431	0.537
F4J573_ARATH	LEA6			3702.F4J573	3702.Q39138	0	0	0	0	0.413	0	0	0.348	0.6
F4J573_ARATH	OEP162			3702.F4J573	3702.Q0WMZ5	0	0	0	0	0.21	0	0	0.546	0.626
F4J573_ARATH	EM1			3702.F4J573	3702.Q07187	0	0	0	0	0.309	0.055	0	0.545	0.676
F4J573_ARATH	F21P24.17			3702.F4J573	3702.O64820	0	0	0	0	0.173	0	0	0.76	0.793
F4J573_ARATH	LEA29			3702.F4J573	3702.Q9LW12	0	0	0	0	0.498	0	0	0.656	0.819
F4J573_ARATH	F8J2_210			3702.F4J573	3702.Q9LF88	0	0	0	0	0.398	0	0	0.791	0.868
F4J573_ARATH	T13K14.180			3702.F4J573	3702.Q9SUB2	0	0	0.312	0	0.449	0	0	0.719	0.884
F8J2_210	AP22.17			3702.Q9LF88	3702.A0A1P8B7I6	0	0	0	0.579	0.45	0	0	0.275	0.584
F8J2_210	F4J573_ARATH			3702.Q9LF88	3702.F4J573	0	0	0	0	0.398	0	0	0.791	0.868
F8J2_210	T1G11.19			3702.Q9LF88	3702.O23029	0	0	0	0	0.449	0	0	0	0.449
F8J2_210	F21P24.17			3702.Q9LF88	3702.O64820	0	0	0	0	0.177	0	0	0.792	0.821
F8J2_210	DTX37			3702.Q9LF88	3702.O80695	0	0	0	0	0	0	0	0.453	0.453
F8J2_210	CRA1			3702.Q9LF88	3702.P15455	0	0	0	0	0.215	0	0.087	0.57	0.664
F8J2_210	EM1			3702.Q9LF88	3702.Q07187	0	0	0	0	0.405	0.08	0.085	0	0.455
F8J2_210	OEP162			3702.Q9LF88	3702.Q0WMZ5	0	0	0	0	0.284	0	0	0.222	0.419
F8J2_210	LEA6			3702.Q9LF88	3702.Q39138	0	0	0	0	0.44	0	0	0.287	0.583
F8J2_210	F28P5.13			3702.Q9LF88	3702.Q9C7H3	0	0	0	0.568	0.445	0	0	0	0.445
F8J2_210	K9L2.7			3702.Q9LF88	3702.Q9FKV7	0	0	0	0.588	0.468	0	0	0.348	0.638
F8J2_210	ChlADR1			3702.Q9LF88	3702.Q9FZ42	0	0	0	0	0.43	0.108	0	0	0.47
F8J2_210	LSH8			3702.Q9LF88	3702.Q9FZ51	0	0	0	0	0	0	0	0.794	0.794
F8J2_210	ECP63			3702.Q9LF88	3702.Q9SKP0	0	0	0.06	0.957	0.446	0.071	0.06	0.078	0.504
F8J2_210	LEA29			3702.Q9LF88	3702.Q9LW12	0	0	0	0.623	0.429	0	0	0.336	0.605
F8J2_210	T13K14.180			3702.Q9LF88	3702.Q9SUB2	0	0	0	0	0.467	0	0	0.785	0.88
F9E10.31	DTX37			3702.Q9S7N6	3702.O80695	0	0	0	0	0	0	0	0.793	0.793
F9E10.31	CRA1			3702.Q9S7N6	3702.P15455	0	0	0	0	0	0	0	0.4	0.4
F9E10.31	CRB			3702.Q9S7N6	3702.P15456	0	0	0	0	0	0	0	0.436	0.436
F9E10.31	K9L2.7			3702.Q9S7N6	3702.Q9FKV7	0	0	0	0	0	0	0	0.718	0.718
F9E10.31	LSH8			3702.Q9S7N6	3702.Q9FZ51	0	0	0	0	0	0	0	0.793	0.793
F9E10.31	ATS3			3702.Q9S7N6	3702.Q9LYP6	0	0	0	0	0	0	0	0.541	0.541
F9E10.31	CRD			3702.Q9S7N6	3702.Q9ZWA9	0	0	0	0	0	0	0	0.54	0.54
GGR	TFCA			3702.Q39108	3702.O04350	0	0	0	0	0	0	0	0.598	0.598
GGR	PBL11			3702.Q39108	3702.P43293	0	0	0	0	0	0	0	0.676	0.676
GGR	RKP			3702.Q39108	3702.Q9SIZ8	0	0	0	0	0	0	0	0.548	0.548
GGR	RIK			3702.Q39108	3702.Q9LIA4	0	0	0	0	0	0	0	0.759	0.759
HIRD11	F21P24.17			3702.Q9SLJ2	3702.O64820	0	0	0	0	0	0	0	0.695	0.695
HIRD11	XERO2			3702.Q9SLJ2	3702.P42758	0	0	0	0	0.089	0	0	0.852	0.859
HIRD11	F22I13.180			3702.Q9SLJ2	3702.Q8GY17	0	0	0	0	0	0	0	0.898	0.898
HIRD11	MENB			3702.Q9SLJ2	3702.Q8GYN9	0	0	0	0	0	0	0	0.908	0.908
HIRD11	LEA29			3702.Q9SLJ2	3702.Q9LW12	0	0	0	0	0	0	0	0.434	0.434
HIRD11	ATL18			3702.Q9SLJ2	3702.Q9SZL4	0	0	0	0	0	0	0	0.434	0.434
HIRD11	F18B3.70			3702.Q9SLJ2	3702.Q9SVL9	0	0	0	0	0	0	0	0.719	0.719
HIRD11	T22F8.30			3702.Q9SLJ2	3702.Q9T022	0	0	0	0	0	0	0	0.915	0.915
K19O4.2	CPL3			3702.Q9LSM5	3702.Q8LL04	0	0	0	0	0	0	0	0.54	0.54
K9L2.7	AP22.17			3702.Q9FKV7	3702.A0A1P8B7I6	0	0	0.152	0.586	0.415	0	0	0.272	0.607
K9L2.7	F4J573_ARATH			3702.Q9FKV7	3702.F4J573	0	0	0	0	0.446	0	0	0	0.446
K9L2.7	T1G11.19			3702.Q9FKV7	3702.O23029	0	0	0	0	0.493	0	0	0	0.493
K9L2.7	DTX37			3702.Q9FKV7	3702.O80695	0	0	0	0	0	0	0	0.793	0.793
K9L2.7	CRA1			3702.Q9FKV7	3702.P15455	0	0	0	0	0.304	0	0	0.438	0.592
K9L2.7	CRB			3702.Q9FKV7	3702.P15456	0	0	0	0	0.106	0	0	0.54	0.571
K9L2.7	EM1			3702.Q9FKV7	3702.Q07187	0	0	0	0	0.444	0.055	0	0	0.452
K9L2.7	LEA41			3702.Q9FKV7	3702.Q39084	0	0	0	0	0	0	0	0.543	0.543
K9L2.7	LEA6			3702.Q9FKV7	3702.Q39138	0	0	0	0	0.403	0	0	0	0.403
K9L2.7	CRC-2			3702.Q9FKV7	3702.Q96318	0	0	0	0	0.256	0	0	0.393	0.529
K9L2.7	F28P5.13			3702.Q9FKV7	3702.Q9C7H3	0	0	0	0.602	0.437	0	0	0.108	0.476
K9L2.7	PARP3			3702.Q9FKV7	3702.Q9FK91	0	0	0	0	0.308	0	0	0.336	0.521
K9L2.7	T17D12.5			3702.Q9FKV7	3702.Q9SK09	0	0	0	0	0.433	0	0	0	0.433
K9L2.7	ChlADR1			3702.Q9FKV7	3702.Q9FZ42	0	0	0	0	0.442	0	0	0	0.442
K9L2.7	RAB28			3702.Q9FKV7	3702.Q9LJ97	0	0	0	0	0.363	0	0	0.177	0.453
K9L2.7	T10O8.10			3702.Q9FKV7	3702.Q9M042	0	0	0	0	0.464	0	0	0	0.464
K9L2.7	T13K14.180			3702.Q9FKV7	3702.Q9SUB2	0	0	0.061	0.943	0.494	0	0	0.084	0.526
K9L2.7	CRD			3702.Q9FKV7	3702.Q9ZWA9	0	0	0	0	0.094	0	0	0.574	0.597
K9L2.7	F8J2_210			3702.Q9FKV7	3702.Q9LF88	0	0	0	0.588	0.468	0	0	0.348	0.638
K9L2.7	LEA29			3702.Q9FKV7	3702.Q9LW12	0	0	0	0.648	0.468	0	0	0.353	0.641
K9L2.7	F9E10.31			3702.Q9FKV7	3702.Q9S7N6	0	0	0	0	0	0	0	0.718	0.718
K9L2.7	ATS3			3702.Q9FKV7	3702.Q9LYP6	0	0	0	0	0.065	0	0	0.717	0.724
K9L2.7	LSH8			3702.Q9FKV7	3702.Q9FZ51	0	0	0	0	0	0	0	0.794	0.794
K9L2.7	ECP63			3702.Q9FKV7	3702.Q9SKP0	0	0	0	0	0.447	0	0	0.656	0.801
KIN2	EM1			3702.P31169	3702.Q07187	0	0	0	0	0	0	0	0.499	0.499
LEA29	AP22.17			3702.Q9LW12	3702.A0A1P8B7I6	0	0	0	0	0.377	0	0	0.549	0.707
LEA29	F4J573_ARATH			3702.Q9LW12	3702.F4J573	0	0	0	0	0.498	0	0	0.656	0.819
LEA29	T1G11.19			3702.Q9LW12	3702.O23029	0	0	0	0	0.567	0	0	0	0.567
LEA29	CRA1			3702.Q9LW12	3702.P15455	0	0	0	0	0.384	0	0	0.738	0.831
LEA29	CRB			3702.Q9LW12	3702.P15456	0	0	0	0	0.112	0	0	0.436	0.477
LEA29	EM1			3702.Q9LW12	3702.Q07187	0	0	0	0	0.448	0.055	0	0.336	0.623
LEA29	LEA6			3702.Q9LW12	3702.Q39138	0	0	0	0	0.461	0	0	0.76	0.865
LEA29	CRC-2			3702.Q9LW12	3702.Q96318	0	0	0	0	0.305	0	0	0.33	0.514
LEA29	F28P5.13			3702.Q9LW12	3702.Q9C7H3	0	0	0	0	0.401	0	0	0.599	0.749
LEA29	K9L2.7			3702.Q9LW12	3702.Q9FKV7	0	0	0	0.648	0.468	0	0	0.353	0.641
LEA29	ChlADR1			3702.Q9LW12	3702.Q9FZ42	0	0	0	0	0.436	0	0	0	0.436
LEA29	F8J2_210			3702.Q9LW12	3702.Q9LF88	0	0	0	0.623	0.429	0	0	0.336	0.605
LEA29	ECP31			3702.Q9LW12	3702.Q9LJ95	0	0	0	0	0.173	0	0	0.568	0.628
LEA29	RAB28			3702.Q9LW12	3702.Q9LJ97	0	0	0	0	0.192	0	0	0.461	0.546
LEA29	CRD			3702.Q9LW12	3702.Q9ZWA9	0	0	0	0	0.076	0	0	0.403	0.424
LEA29	T17D12.5			3702.Q9LW12	3702.Q9SK09	0	0	0	0	0.428	0	0	0	0.428
LEA29	HIRD11			3702.Q9LW12	3702.Q9SLJ2	0	0	0	0	0	0	0	0.434	0.434
LEA29	T10O8.10			3702.Q9LW12	3702.Q9M042	0	0	0	0	0.448	0	0	0.074	0.467
LEA29	T13K14.180			3702.Q9LW12	3702.Q9SUB2	0	0	0.118	0.637	0.497	0	0	0.308	0.666
LEA29	RAB28-2			3702.Q9LW12	3702.Q9SA57	0	0	0	0	0.059	0	0	0.73	0.735
LEA29	ECP63			3702.Q9LW12	3702.Q9SKP0	0	0	0	0	0.45	0	0	0.739	0.85
LEA41	F4J573_ARATH			3702.Q39084	3702.F4J573	0	0	0	0	0.057	0	0	0.4	0.41
LEA41	F21P24.17			3702.Q39084	3702.O64820	0	0	0	0	0	0	0	0.719	0.719
LEA41	T3F17.21			3702.Q39084	3702.O82355	0	0	0	0	0.058	0	0	0.513	0.521
LEA41	XERO2			3702.Q39084	3702.P42758	0	0	0	0	0.077	0	0	0.577	0.593
LEA41	EM1			3702.Q39084	3702.Q07187	0	0	0	0	0	0	0	0.472	0.472
LEA41	ECP63			3702.Q39084	3702.Q9SKP0	0	0	0	0	0	0	0	0.432	0.432
LEA41	ECP31			3702.Q39084	3702.Q9LJ95	0	0	0	0	0	0	0	0.492	0.491
LEA41	RAB28			3702.Q39084	3702.Q9LJ97	0	0	0	0	0	0	0	0.513	0.513
LEA41	K9L2.7			3702.Q39084	3702.Q9FKV7	0	0	0	0	0	0	0	0.543	0.543
LEA41	RAB28-2			3702.Q39084	3702.Q9SA57	0	0	0	0	0	0	0	0.549	0.549
LEA41	F28P5.13			3702.Q39084	3702.Q9C7H3	0	0	0	0	0	0	0	0.756	0.756
LEA6	AP22.17			3702.Q39138	3702.A0A1P8B7I6	0	0	0	0	0.403	0	0	0.785	0.866
LEA6	F4J573_ARATH			3702.Q39138	3702.F4J573	0	0	0	0	0.413	0	0	0.348	0.6
LEA6	T1G11.19			3702.Q39138	3702.O23029	0	0	0	0	0.406	0	0	0	0.406
LEA6	T3F17.21			3702.Q39138	3702.O82355	0	0	0	0	0	0	0	0.758	0.758
LEA6	CRA1			3702.Q39138	3702.P15455	0	0	0	0	0.261	0	0	0.32	0.475
LEA6	OEP162			3702.Q39138	3702.Q0WMZ5	0	0	0	0	0.392	0	0	0.719	0.821
LEA6	K9L2.7			3702.Q39138	3702.Q9FKV7	0	0	0	0	0.403	0	0	0	0.403
LEA6	T13K14.180			3702.Q39138	3702.Q9SUB2	0	0	0	0	0.447	0	0	0.166	0.519
LEA6	F8J2_210			3702.Q39138	3702.Q9LF88	0	0	0	0	0.44	0	0	0.287	0.583
LEA6	ECP63			3702.Q39138	3702.Q9SKP0	0	0	0	0	0.421	0	0	0.352	0.608
LEA6	MENB			3702.Q39138	3702.Q8GYN9	0	0	0	0	0	0	0	0.719	0.719
LEA6	RAB28-2			3702.Q39138	3702.Q9SA57	0	0	0	0	0	0	0	0.72	0.72
LEA6	ECP31			3702.Q39138	3702.Q9LJ95	0	0	0	0	0.175	0	0	0.755	0.789
LEA6	RAB28			3702.Q39138	3702.Q9LJ97	0	0	0	0	0.172	0	0	0.779	0.809
LEA6	F28P5.13			3702.Q39138	3702.Q9C7H3	0	0	0	0	0.307	0	0	0.793	0.85
LEA6	LEA29			3702.Q39138	3702.Q9LW12	0	0	0	0	0.461	0	0	0.76	0.865
LSH8	DTX37			3702.Q9FZ51	3702.O80695	0	0	0	0	0	0	0	0.893	0.893
LSH8	CRA1			3702.Q9FZ51	3702.P15455	0	0	0	0	0	0	0	0.695	0.695
LSH8	CRB			3702.Q9FZ51	3702.P15456	0	0	0	0	0	0	0	0.719	0.719
LSH8	CRC-2			3702.Q9FZ51	3702.Q96318	0	0	0	0	0	0	0	0.597	0.597
LSH8	K9L2.7			3702.Q9FZ51	3702.Q9FKV7	0	0	0	0	0	0	0	0.794	0.794
LSH8	CRD			3702.Q9FZ51	3702.Q9ZWA9	0	0	0	0	0	0	0	0.758	0.758
LSH8	ATS3			3702.Q9FZ51	3702.Q9LYP6	0	0	0	0	0	0	0	0.759	0.759
LSH8	PAP85			3702.Q9FZ51	3702.Q9LUJ7	0	0	0	0	0.057	0	0	0.785	0.788
LSH8	F9E10.31			3702.Q9FZ51	3702.Q9S7N6	0	0	0	0	0	0	0	0.793	0.793
LSH8	F8J2_210			3702.Q9FZ51	3702.Q9LF88	0	0	0	0	0	0	0	0.794	0.794
MENB	AP22.17			3702.Q8GYN9	3702.A0A1P8B7I6	0	0	0	0	0	0	0	0.58	0.58
MENB	XERO2			3702.Q8GYN9	3702.P42758	0	0	0	0	0	0	0	0.884	0.884
MENB	LEA6			3702.Q8GYN9	3702.Q39138	0	0	0	0	0	0	0	0.719	0.719
MENB	F22I13.180			3702.Q8GYN9	3702.Q8GY17	0	0	0	0	0	0	0	0.796	0.796
MENB	F18B3.70			3702.Q8GYN9	3702.Q9SVL9	0	0	0	0	0.109	0	0	0.584	0.613
MENB	T22F8.30			3702.Q8GYN9	3702.Q9T022	0	0	0	0	0	0	0	0.826	0.826
MENB	HIRD11			3702.Q8GYN9	3702.Q9SLJ2	0	0	0	0	0	0	0	0.908	0.908
OEP162	AP22.17			3702.Q0WMZ5	3702.A0A1P8B7I6	0	0	0	0	0.4	0	0	0	0.4
OEP162	F4J573_ARATH			3702.Q0WMZ5	3702.F4J573	0	0	0	0	0.21	0	0	0.546	0.626
OEP162	EM1			3702.Q0WMZ5	3702.Q07187	0	0	0	0	0.306	0	0	0.307	0.498
OEP162	F8J2_210			3702.Q0WMZ5	3702.Q9LF88	0	0	0	0	0.284	0	0	0.222	0.419
OEP162	AUR2			3702.Q0WMZ5	3702.Q683C9	0	0	0	0	0	0	0	0.54	0.54
OEP162	T13K14.180			3702.Q0WMZ5	3702.Q9SUB2	0	0	0	0	0.388	0	0	0.326	0.569
OEP162	LEA6			3702.Q0WMZ5	3702.Q39138	0	0	0	0	0.392	0	0	0.719	0.821
PAP85	CRA1			3702.Q9LUJ7	3702.P15455	0	0	0	0	0.446	0	0	0.424	0.667
PAP85	CRB			3702.Q9LUJ7	3702.P15456	0	0	0	0.568	0.378	0	0	0.32	0.559
PAP85	EM1			3702.Q9LUJ7	3702.Q07187	0	0	0	0	0.177	0	0	0.305	0.403
PAP85	CRC-2			3702.Q9LUJ7	3702.Q96318	0	0	0	0	0.448	0	0	0.374	0.64
PAP85	LSH8			3702.Q9LUJ7	3702.Q9FZ51	0	0	0	0	0.057	0	0	0.785	0.788
PAP85	T17D12.5			3702.Q9LUJ7	3702.Q9SK09	0	0	0	0.581	0.445	0	0	0	0.445
PAP85	CRD			3702.Q9LUJ7	3702.Q9ZWA9	0	0	0	0	0.221	0	0	0.578	0.657
PARP3	T1G11.19			3702.Q9FK91	3702.O23029	0	0	0	0	0.447	0	0	0.355	0.628
PARP3	CRC-2			3702.Q9FK91	3702.Q96318	0	0	0	0	0.386	0	0	0.064	0.4
PARP3	F28P5.13			3702.Q9FK91	3702.Q9C7H3	0	0	0	0	0.445	0	0	0	0.445
PARP3	ChlADR1			3702.Q9FK91	3702.Q9FZ42	0	0	0	0	0.41	0	0	0	0.41
PARP3	T13K14.180			3702.Q9FK91	3702.Q9SUB2	0	0	0	0	0.309	0	0	0.241	0.453
PARP3	K9L2.7			3702.Q9FK91	3702.Q9FKV7	0	0	0	0	0.308	0	0	0.336	0.521
PBL11	TFCA			3702.P43293	3702.O04350	0	0	0	0	0	0	0	0.598	0.598
PBL11	RKP			3702.P43293	3702.Q9SIZ8	0	0	0	0	0.062	0.062	0	0.549	0.568
PBL11	GGR			3702.P43293	3702.Q39108	0	0	0	0	0	0	0	0.676	0.676
PBL11	RIK			3702.P43293	3702.Q9LIA4	0	0	0	0	0	0	0	0.76	0.76
Q9LDN8_ARATH	AP22.17			3702.Q9LDN8	3702.A0A1P8B7I6	0	0	0	0	0.448	0	0	0	0.448
Q9LDN8_ARATH	F28P5.13			3702.Q9LDN8	3702.Q9C7H3	0	0	0	0	0.437	0	0	0	0.437
Q9LDN8_ARATH	ChlADR1			3702.Q9LDN8	3702.Q9FZ42	0	0	0	0	0.409	0	0	0	0.408
Q9LDN8_ARATH	T22F8.30			3702.Q9LDN8	3702.Q9T022	0	0	0	0	0.445	0	0	0	0.445
RAB28	AP22.17			3702.Q9LJ97	3702.A0A1P8B7I6	0	0	0	0	0.192	0	0	0.553	0.624
RAB28	F21P24.17			3702.Q9LJ97	3702.O64820	0	0	0	0	0.141	0	0	0.74	0.767
RAB28	T3F17.21			3702.Q9LJ97	3702.O82355	0	0	0	0	0.121	0	0	0.666	0.694
RAB28	EM1			3702.Q9LJ97	3702.Q07187	0	0	0	0	0.279	0	0	0.36	0.518
RAB28	LEA41			3702.Q9LJ97	3702.Q39084	0	0	0	0	0	0	0	0.513	0.513
RAB28	LEA6			3702.Q9LJ97	3702.Q39138	0	0	0	0	0.172	0	0	0.779	0.809
RAB28	K9L2.7			3702.Q9LJ97	3702.Q9FKV7	0	0	0	0	0.363	0	0	0.177	0.453
RAB28	T13K14.180			3702.Q9LJ97	3702.Q9SUB2	0	0	0	0	0.364	0	0	0.177	0.454
RAB28	LEA29			3702.Q9LJ97	3702.Q9LW12	0	0	0	0	0.192	0	0	0.461	0.546
RAB28	ECP63			3702.Q9LJ97	3702.Q9SKP0	0	0	0	0	0.177	0	0	0.493	0.564
RAB28-2	AP22.17			3702.Q9SA57	3702.A0A1P8B7I6	0	0	0	0	0.059	0	0	0.714	0.719
RAB28-2	F21P24.17			3702.Q9SA57	3702.O64820	0	0	0	0	0	0	0	0.784	0.784
RAB28-2	T3F17.21			3702.Q9SA57	3702.O82355	0	0	0	0	0.121	0	0	0.725	0.748
RAB28-2	EM1			3702.Q9SA57	3702.Q07187	0	0	0	0	0	0	0	0.431	0.431
RAB28-2	LEA41			3702.Q9SA57	3702.Q39084	0	0	0	0	0	0	0	0.549	0.549
RAB28-2	LEA6			3702.Q9SA57	3702.Q39138	0	0	0	0	0	0	0	0.72	0.72
RAB28-2	F28P5.13			3702.Q9SA57	3702.Q9C7H3	0	0	0	0	0	0	0	0.754	0.754
RAB28-2	LEA29			3702.Q9SA57	3702.Q9LW12	0	0	0	0	0.059	0	0	0.73	0.735
RAB28-2	ATS3			3702.Q9SA57	3702.Q9LYP6	0	0	0	0	0	0	0	0.491	0.491
RAB28-2	ECP63			3702.Q9SA57	3702.Q9SKP0	0	0	0	0	0	0	0	0.74	0.74
RIK	TFCA			3702.Q9LIA4	3702.O04350	0	0	0	0	0	0	0	0.72	0.72
RIK	PBL11			3702.Q9LIA4	3702.P43293	0	0	0	0	0	0	0	0.76	0.76
RIK	CDC5			3702.Q9LIA4	3702.P92948	0	0	0	0	0	0.073	0	0.426	0.445
RIK	GGR			3702.Q9LIA4	3702.Q39108	0	0	0	0	0	0	0	0.759	0.759
RIK	RKP			3702.Q9LIA4	3702.Q9SIZ8	0	0	0	0	0	0	0	0.716	0.716
RKP	TFCA			3702.Q9SIZ8	3702.O04350	0	0	0	0	0	0	0	0.513	0.513
RKP	PBL11			3702.Q9SIZ8	3702.P43293	0	0	0	0	0.062	0.062	0	0.549	0.568
RKP	GGR			3702.Q9SIZ8	3702.Q39108	0	0	0	0	0	0	0	0.548	0.548
RKP	RIK			3702.Q9SIZ8	3702.Q9LIA4	0	0	0	0	0	0	0	0.716	0.716
T10O8.10	F4J573_ARATH			3702.Q9M042	3702.F4J573	0	0	0	0	0.496	0	0	0	0.496
T10O8.10	T1G11.19			3702.Q9M042	3702.O23029	0	0	0	0	0.567	0	0	0	0.567
T10O8.10	F28P5.13			3702.Q9M042	3702.Q9C7H3	0	0	0	0	0.433	0	0	0	0.433
T10O8.10	K9L2.7			3702.Q9M042	3702.Q9FKV7	0	0	0	0	0.464	0	0	0	0.464
T10O8.10	LEA29			3702.Q9M042	3702.Q9LW12	0	0	0	0	0.448	0	0	0.074	0.467
T10O8.10	T13K14.180			3702.Q9M042	3702.Q9SUB2	0	0	0	0	0.475	0	0	0	0.475
T13K14.180	AP22.17			3702.Q9SUB2	3702.A0A1P8B7I6	0	0	0.238	0	0.425	0	0	0.101	0.571
T13K14.180	F4J573_ARATH			3702.Q9SUB2	3702.F4J573	0	0	0.312	0	0.449	0	0	0.719	0.884
T13K14.180	T1G11.19			3702.Q9SUB2	3702.O23029	0	0	0	0	0.54	0	0	0	0.54
T13K14.180	CRA1			3702.Q9SUB2	3702.P15455	0	0	0	0	0.434	0	0	0.579	0.751
T13K14.180	CRB			3702.Q9SUB2	3702.P15456	0	0	0	0	0.159	0	0	0.599	0.648
T13K14.180	EM1			3702.Q9SUB2	3702.Q07187	0	0	0	0	0.393	0.055	0	0	0.401
T13K14.180	OEP162			3702.Q9SUB2	3702.Q0WMZ5	0	0	0	0	0.388	0	0	0.326	0.569
T13K14.180	LEA6			3702.Q9SUB2	3702.Q39138	0	0	0	0	0.447	0	0	0.166	0.519
T13K14.180	CRC-2			3702.Q9SUB2	3702.Q96318	0	0	0	0	0.393	0	0	0.495	0.68
T13K14.180	F28P5.13			3702.Q9SUB2	3702.Q9C7H3	0	0	0	0.618	0.445	0	0	0.108	0.483
T13K14.180	PARP3			3702.Q9SUB2	3702.Q9FK91	0	0	0	0	0.309	0	0	0.241	0.453
T13K14.180	K9L2.7			3702.Q9SUB2	3702.Q9FKV7	0	0	0.061	0.943	0.494	0	0	0.084	0.526
T13K14.180	ChlADR1			3702.Q9SUB2	3702.Q9FZ42	0	0	0	0	0.489	0	0	0	0.489
T13K14.180	F8J2_210			3702.Q9SUB2	3702.Q9LF88	0	0	0	0	0.467	0	0	0.785	0.88
T13K14.180	RAB28			3702.Q9SUB2	3702.Q9LJ97	0	0	0	0	0.364	0	0	0.177	0.454
T13K14.180	LEA29			3702.Q9SUB2	3702.Q9LW12	0	0	0.118	0.637	0.497	0	0	0.308	0.666
T13K14.180	T10O8.10			3702.Q9SUB2	3702.Q9M042	0	0	0	0	0.475	0	0	0	0.475
T13K14.180	T17D12.5			3702.Q9SUB2	3702.Q9SK09	0	0	0	0	0.469	0	0	0	0.469
T13K14.180	ECP63			3702.Q9SUB2	3702.Q9SKP0	0	0	0.203	0	0.444	0	0	0	0.537
T17D12.5	T1G11.19			3702.Q9SK09	3702.O23029	0	0	0	0	0.508	0	0	0	0.508
T17D12.5	CRA1			3702.Q9SK09	3702.P15455	0	0	0	0.578	0.631	0	0	0	0.631
T17D12.5	CRC-2			3702.Q9SK09	3702.Q96318	0	0	0	0.564	0.524	0	0	0.285	0.645
T17D12.5	K9L2.7			3702.Q9SK09	3702.Q9FKV7	0	0	0	0	0.433	0	0	0	0.433
T17D12.5	ChlADR1			3702.Q9SK09	3702.Q9FZ42	0	0	0	0	0.447	0	0	0	0.447
T17D12.5	PAP85			3702.Q9SK09	3702.Q9LUJ7	0	0	0	0.581	0.445	0	0	0	0.445
T17D12.5	LEA29			3702.Q9SK09	3702.Q9LW12	0	0	0	0	0.428	0	0	0	0.428
T17D12.5	T13K14.180			3702.Q9SK09	3702.Q9SUB2	0	0	0	0	0.469	0	0	0	0.469
T1G11.19	F4J573_ARATH			3702.O23029	3702.F4J573	0	0	0	0	0.489	0	0	0	0.489
T1G11.19	LEA6			3702.O23029	3702.Q39138	0	0	0	0	0.406	0	0	0	0.406
T1G11.19	EM1			3702.O23029	3702.Q07187	0	0	0	0	0.445	0	0	0	0.445
T1G11.19	F8J2_210			3702.O23029	3702.Q9LF88	0	0	0	0	0.449	0	0	0	0.449
T1G11.19	F28P5.13			3702.O23029	3702.Q9C7H3	0	0	0	0	0.455	0	0	0	0.455
T1G11.19	CRA1			3702.O23029	3702.P15455	0	0	0	0	0.479	0	0	0	0.479
T1G11.19	CRC-2			3702.O23029	3702.Q96318	0	0	0	0	0.488	0	0	0	0.487
T1G11.19	K9L2.7			3702.O23029	3702.Q9FKV7	0	0	0	0	0.493	0	0	0	0.493
T1G11.19	ChlADR1			3702.O23029	3702.Q9FZ42	0	0	0	0	0.495	0	0	0	0.495
T1G11.19	T17D12.5			3702.O23029	3702.Q9SK09	0	0	0	0	0.508	0	0	0	0.508
T1G11.19	T13K14.180			3702.O23029	3702.Q9SUB2	0	0	0	0	0.54	0	0	0	0.54
T1G11.19	ECP63			3702.O23029	3702.Q9SKP0	0	0	0	0	0.41	0	0	0.285	0.56
T1G11.19	T10O8.10			3702.O23029	3702.Q9M042	0	0	0	0	0.567	0	0	0	0.567
T1G11.19	LEA29			3702.O23029	3702.Q9LW12	0	0	0	0	0.567	0	0	0	0.567
T1G11.19	PARP3			3702.O23029	3702.Q9FK91	0	0	0	0	0.447	0	0	0.355	0.628
T22F8.30	XERO2			3702.Q9T022	3702.P42758	0	0	0	0	0.05	0	0	0.801	0.802
T22F8.30	CDC5			3702.Q9T022	3702.P92948	0	0	0	0	0	0.614	0	0.043	0.614
T22F8.30	F22I13.180			3702.Q9T022	3702.Q8GY17	0	0	0	0	0	0	0	0.929	0.929
T22F8.30	MENB			3702.Q9T022	3702.Q8GYN9	0	0	0	0	0	0	0	0.826	0.826
T22F8.30	Q9LDN8_ARATH			3702.Q9T022	3702.Q9LDN8	0	0	0	0	0.445	0	0	0	0.445
T22F8.30	HIRD11			3702.Q9T022	3702.Q9SLJ2	0	0	0	0	0	0	0	0.915	0.915
T22F8.30	F18B3.70			3702.Q9T022	3702.Q9SVL9	0	0	0	0	0	0	0	0.796	0.796
T22F8.30	ATL18			3702.Q9T022	3702.Q9SZL4	0	0	0	0	0	0	0	0.899	0.899
T3F17.21	F21P24.17			3702.O82355	3702.O64820	0	0	0	0	0	0	0	0.79	0.79
T3F17.21	LEA41			3702.O82355	3702.Q39084	0	0	0	0	0.058	0	0	0.513	0.521
T3F17.21	ECP31			3702.O82355	3702.Q9LJ95	0	0	0	0	0.121	0	0	0.66	0.689
T3F17.21	RAB28			3702.O82355	3702.Q9LJ97	0	0	0	0	0.121	0	0	0.666	0.694
T3F17.21	ECP63			3702.O82355	3702.Q9SKP0	0	0	0	0	0	0	0	0.719	0.719
T3F17.21	RAB28-2			3702.O82355	3702.Q9SA57	0	0	0	0	0.121	0	0	0.725	0.748
T3F17.21	LEA6			3702.O82355	3702.Q39138	0	0	0	0	0	0	0	0.758	0.758
TFCA	RKP			3702.O04350	3702.Q9SIZ8	0	0	0	0	0	0	0	0.513	0.513
TFCA	GGR			3702.O04350	3702.Q39108	0	0	0	0	0	0	0	0.598	0.598
TFCA	PBL11			3702.O04350	3702.P43293	0	0	0	0	0	0	0	0.598	0.598
TFCA	RIK			3702.O04350	3702.Q9LIA4	0	0	0	0	0	0	0	0.72	0.72
XERO2	LEA41			3702.P42758	3702.Q39084	0	0	0	0	0.077	0	0	0.577	0.593
XERO2	CDC5			3702.P42758	3702.P92948	0	0	0	0	0	0.614	0	0.043	0.614
XERO2	ATL18			3702.P42758	3702.Q9SZL4	0	0	0	0	0	0	0	0.759	0.759
XERO2	F22I13.180			3702.P42758	3702.Q8GY17	0	0	0	0	0.058	0	0	0.794	0.797
XERO2	T22F8.30			3702.P42758	3702.Q9T022	0	0	0	0	0.05	0	0	0.801	0.802
XERO2	HIRD11			3702.P42758	3702.Q9SLJ2	0	0	0	0	0.089	0	0	0.852	0.859
XERO2	MENB			3702.P42758	3702.Q8GYN9	0	0	0	0	0	0	0	0.884	0.884

## Sheet: GeneMania
# Organism: A. thaliana	GID		LEA14 is
# Application version: 3.6.0			At2G21490
# Database version: 13 August 2021 00:00:00
# Network generated on: 10 April 2024
# Author: GeneMANIA (genemania.org)
# Notes: Network weight reflects the data source relevance for predicting the function of interest
Entity 1	Entity 2		Weight	Network group	Network
AT4G39130	At2G21490		0.00996946	Co-expression	Kram-Carter-2009
AT1G54860	At2G21490		0.0100847	Co-expression	Kram-Carter-2009
LEA18	At2G21490		0.0114846	Co-expression	Kram-Carter-2009
XTH3	At2G21490		0.0094353	Co-expression	Kram-Carter-2009
AT1G23590	At2G21490		0.0101365	Co-expression	Kram-Carter-2009
ADPG1	At2G21490		0.0117698	Co-expression	Kram-Carter-2009
GATA9	At2G21490		0.0140459	Co-expression	Kram-Carter-2009
AT1G23670	At2G21490		0.00974862	Co-expression	Kram-Carter-2009
AT4G31330	At2G21490		0.00960156	Co-expression	Kram-Carter-2009
SWEET10	At2G21490		0.0124716	Co-expression	Kram-Carter-2009
KCS17	At2G21490		0.0100506	Co-expression	Kram-Carter-2009
XERO1	At2G21490		0.00729629	Co-expression	Bassel-Cutler-2008-Dormant Seed Expression
RAB18	At2G21490		0.0111683	Co-expression	Bassel-Cutler-2008-Dormant Seed Expression
AT4G39130	At2G21490		0.00870825	Co-expression	Bassel-Cutler-2008-Dormant Seed Expression
OLEO1	At2G21490		0.00858078	Co-expression	Bassel-Cutler-2008-Dormant Seed Expression
LEA29	At2G21490		0.0102727	Co-expression	Bassel-Cutler-2008-Dormant Seed Expression
AT2G25890	At2G21490		0.00927745	Co-expression	Bassel-Cutler-2008-Dormant Seed Expression
AT1G03880	At2G21490		0.00882704	Co-expression	Bassel-Cutler-2008-Dormant Seed Expression
OL2	At2G21490		0.00855743	Co-expression	Bassel-Cutler-2008-Dormant Seed Expression
PAP85	At2G21490		0.009367	Co-expression	Bassel-Cutler-2008-Dormant Seed Expression
AT2G33520	At2G21490		0.00594567	Co-expression	Bassel-Cutler-2008-Dormant Seed Expression
AT5G42290	At2G21490		0.00869463	Co-expression	Bassel-Cutler-2008-Dormant Seed Expression
AT3G01570	At2G21490		0.0076482	Co-expression	Bassel-Cutler-2008-Dormant Seed Expression
PER1	At2G21490		0.0137083	Co-expression	Bassel-Cutler-2008-Dormant Seed Expression
LEA18	At2G21490		0.0100171	Co-expression	Bassel-Cutler-2008-Dormant Seed Expression
AT4G31830	At2G21490		0.008118	Co-expression	Bassel-Cutler-2008-Dormant Seed Expression
OL3	At2G21490		0.00710001	Co-expression	Bassel-Cutler-2008-Dormant Seed Expression
OBAP2A	At2G21490		0.00693651	Co-expression	Bassel-Cutler-2008-Dormant Seed Expression
OBAP1A	At2G21490		0.00570821	Co-expression	Bassel-Cutler-2008-Dormant Seed Expression
CRA1	At2G21490		0.0132556	Co-expression	Bassel-Cutler-2008-Dormant Seed Expression
PDAT2	At2G21490		0.0114067	Co-expression	Bassel-Cutler-2008-Dormant Seed Expression
AT1G16850	At2G21490		0.0119107	Co-expression	Bassel-Cutler-2008-Dormant Seed Expression
LEA46	At2G21490		0.0100199	Co-expression	Bassel-Cutler-2008-Dormant Seed Expression
AT4G28520	At2G21490		0.012986	Co-expression	Bassel-Cutler-2008-Dormant Seed Expression
SOM	At2G21490		0.0117977	Co-expression	Bassel-Cutler-2008-Dormant Seed Expression
TIP3-1	At2G21490		0.0112136	Co-expression	Bassel-Cutler-2008-Dormant Seed Expression
ICL	At2G21490		0.0133654	Co-expression	Bassel-Cutler-2008-Dormant Seed Expression
CYP76C2	At2G21490		0.014589	Co-expression	Bassel-Cutler-2008-Dormant Seed Expression
AT1G27461	At2G21490		0.00872626	Co-expression	Bassel-Cutler-2008-Dormant Seed Expression
NAC002	At2G21490		0.0142388	Co-expression	Bassel-Cutler-2008-Dormant Seed Expression
AT4G40040	At2G21490		0.0124335	Co-expression	Bassel-Cutler-2008-Dormant Seed Expression
bVPE	At2G21490		0.00952271	Co-expression	Bassel-Cutler-2008-Dormant Seed Expression
XERO1	At2G21490		0.00878974	Co-expression	Bassel-Cutler-2008-Germinating Seed Expression
RAB18	At2G21490		0.0105416	Co-expression	Bassel-Cutler-2008-Germinating Seed Expression
OLEO1	At2G21490		0.0104379	Co-expression	Bassel-Cutler-2008-Germinating Seed Expression
LEA29	At2G21490		0.0104139	Co-expression	Bassel-Cutler-2008-Germinating Seed Expression
SESA5	At2G21490		0.0111726	Co-expression	Bassel-Cutler-2008-Germinating Seed Expression
AT2S3	At2G21490		0.0091046	Co-expression	Bassel-Cutler-2008-Germinating Seed Expression
AT1G03880	At2G21490		0.00928366	Co-expression	Bassel-Cutler-2008-Germinating Seed Expression
AT2S1	At2G21490		0.0088998	Co-expression	Bassel-Cutler-2008-Germinating Seed Expression
OL2	At2G21490		0.00870657	Co-expression	Bassel-Cutler-2008-Germinating Seed Expression
PAP85	At2G21490		0.00975142	Co-expression	Bassel-Cutler-2008-Germinating Seed Expression
AT2G15010	At2G21490		0.00913197	Co-expression	Bassel-Cutler-2008-Germinating Seed Expression
AT3G01570	At2G21490		0.00903872	Co-expression	Bassel-Cutler-2008-Germinating Seed Expression
PER1	At2G21490		0.0115794	Co-expression	Bassel-Cutler-2008-Germinating Seed Expression
LEA18	At2G21490		0.0102328	Co-expression	Bassel-Cutler-2008-Germinating Seed Expression
OLEO2	At2G21490		0.00998408	Co-expression	Bassel-Cutler-2008-Germinating Seed Expression
AT5G66780	At2G21490		0.00903019	Co-expression	Bassel-Cutler-2008-Germinating Seed Expression
OEP162	At2G21490		0.00908238	Co-expression	Bassel-Cutler-2008-Germinating Seed Expression
AT3G19920	At2G21490		0.0125225	Co-expression	Bassel-Cutler-2008-Germinating Seed Expression
OBAP2A	At2G21490		0.00634783	Co-expression	Bassel-Cutler-2008-Germinating Seed Expression
OBAP1A	At2G21490		0.00727714	Co-expression	Bassel-Cutler-2008-Germinating Seed Expression
CRA1	At2G21490		0.0101967	Co-expression	Bassel-Cutler-2008-Germinating Seed Expression
LEA46	At2G21490		0.0118113	Co-expression	Bassel-Cutler-2008-Germinating Seed Expression
AT4G28520	At2G21490		0.0112929	Co-expression	Bassel-Cutler-2008-Germinating Seed Expression
FER2	At2G21490		0.00667168	Co-expression	Bassel-Cutler-2008-Germinating Seed Expression
AT1G04560	At2G21490		0.0104412	Co-expression	Bassel-Cutler-2008-Germinating Seed Expression
TIP3-1	At2G21490		0.00907133	Co-expression	Bassel-Cutler-2008-Germinating Seed Expression
AT5G07330	At2G21490		0.00847445	Co-expression	Bassel-Cutler-2008-Germinating Seed Expression
EM6	At2G21490		0.00802225	Co-expression	Bassel-Cutler-2008-Germinating Seed Expression
AT4G40040	At2G21490		0.0107166	Co-expression	Bassel-Cutler-2008-Germinating Seed Expression
LEA6	At2G21490		0.0106462	Co-expression	Bassel-Cutler-2008-Germinating Seed Expression
bVPE	At2G21490		0.00891179	Co-expression	Bassel-Cutler-2008-Germinating Seed Expression
XERO1	At2G21490		0.00785526	Co-expression	Zuber-Gallardo-2010 A
RAB18	At2G21490		0.00812952	Co-expression	Zuber-Gallardo-2010 A
OLEO1	At2G21490		0.00489257	Co-expression	Zuber-Gallardo-2010 A
LEA29	At2G21490		0.00662845	Co-expression	Zuber-Gallardo-2010 A
SESA5	At2G21490		0.00410111	Co-expression	Zuber-Gallardo-2010 A
AT2G25890	At2G21490		0.00549226	Co-expression	Zuber-Gallardo-2010 A
AT2S3	At2G21490		0.00623316	Co-expression	Zuber-Gallardo-2010 A
AT1G03880	At2G21490		0.00572103	Co-expression	Zuber-Gallardo-2010 A
AT2S1	At2G21490		0.00496346	Co-expression	Zuber-Gallardo-2010 A
OL2	At2G21490		0.00528456	Co-expression	Zuber-Gallardo-2010 A
PAP85	At2G21490		0.00560447	Co-expression	Zuber-Gallardo-2010 A
AT2G33520	At2G21490		0.00433018	Co-expression	Zuber-Gallardo-2010 A
AT2G15010	At2G21490		0.00442777	Co-expression	Zuber-Gallardo-2010 A
AT2S2	At2G21490		0.00571868	Co-expression	Zuber-Gallardo-2010 A
AT3G01570	At2G21490		0.00480385	Co-expression	Zuber-Gallardo-2010 A
AT1G47540	At2G21490		0.00436423	Co-expression	Zuber-Gallardo-2010 A
PER1	At2G21490		0.00496523	Co-expression	Zuber-Gallardo-2010 A
AT1G54860	At2G21490		0.00402835	Co-expression	Zuber-Gallardo-2010 A
CRD	At2G21490		0.00449211	Co-expression	Zuber-Gallardo-2010 A
OLEO2	At2G21490		0.00467967	Co-expression	Zuber-Gallardo-2010 A
AT3G63040	At2G21490		0.00516623	Co-expression	Zuber-Gallardo-2010 A
AT2S4	At2G21490		0.00602412	Co-expression	Zuber-Gallardo-2010 A
OEP162	At2G21490		0.00441588	Co-expression	Zuber-Gallardo-2010 A
GASA3	At2G21490		0.00602354	Co-expression	Zuber-Gallardo-2010 A
OBAP2A	At2G21490		0.00528977	Co-expression	Zuber-Gallardo-2010 A
PXG1	At2G21490		0.00480922	Co-expression	Zuber-Gallardo-2010 A
OBAP1A	At2G21490		0.00580266	Co-expression	Zuber-Gallardo-2010 A
CRA1	At2G21490		0.00530371	Co-expression	Zuber-Gallardo-2010 A
AT4G21020	At2G21490		0.00625501	Co-expression	Zuber-Gallardo-2010 A
AT5G44310	At2G21490		0.00442621	Co-expression	Zuber-Gallardo-2010 A
AT1G16850	At2G21490		0.00797952	Co-expression	Zuber-Gallardo-2010 A
AT4G28520	At2G21490		0.00575881	Co-expression	Zuber-Gallardo-2010 A
AT1G04560	At2G21490		0.00444865	Co-expression	Zuber-Gallardo-2010 A
GATA9	At2G21490		0.00870879	Co-expression	Zuber-Gallardo-2010 A
SOM	At2G21490		0.00852884	Co-expression	Zuber-Gallardo-2010 A
ECP63	At2G21490		0.00604905	Co-expression	Zuber-Gallardo-2010 A
TIP3-1	At2G21490		0.00553206	Co-expression	Zuber-Gallardo-2010 A
ICL	At2G21490		0.0065246	Co-expression	Zuber-Gallardo-2010 A
AT5G43770	At2G21490		0.00868371	Co-expression	Zuber-Gallardo-2010 A
AT5G07330	At2G21490		0.00580343	Co-expression	Zuber-Gallardo-2010 A
AT1G27461	At2G21490		0.00559111	Co-expression	Zuber-Gallardo-2010 A
NAC002	At2G21490		0.0088916	Co-expression	Zuber-Gallardo-2010 A
LEA6	At2G21490		0.00487409	Co-expression	Zuber-Gallardo-2010 A
bVPE	At2G21490		0.00474935	Co-expression	Zuber-Gallardo-2010 A
OLEO1	At2G21490		0.019067	Co-expression	Ronemus-Martienssen-2006
LEA29	At2G21490		0.0183268	Co-expression	Ronemus-Martienssen-2006
SESA5	At2G21490		0.018811	Co-expression	Ronemus-Martienssen-2006
AT2G25890	At2G21490		0.0219729	Co-expression	Ronemus-Martienssen-2006
PER1	At2G21490		0.0195523	Co-expression	Ronemus-Martienssen-2006
OLEO2	At2G21490		0.0204433	Co-expression	Ronemus-Martienssen-2006
AT1G65180	At2G21490		0.0240715	Co-expression	Ronemus-Martienssen-2006
AT4G39756	At2G21490		0.0225501	Co-expression	Tintor-Saijo-2013
AT5G58280	At2G21490		0.0222206	Co-expression	Tintor-Saijo-2013
ADPG1	At2G21490		0.0132616	Co-expression	Tintor-Saijo-2013
AT1G54230	At2G21490		0.0168184	Co-expression	Tintor-Saijo-2013
AT1G23670	At2G21490		0.0136745	Co-expression	Tintor-Saijo-2013
AT1G62160	At2G21490		0.0201412	Co-expression	Tintor-Saijo-2013
GOLS6	At2G21490		0.014802	Co-expression	Schuler-Bauer-2011
AT1G01450	At2G21490		0.015472	Co-expression	Schuler-Bauer-2011
AT2G29040	At2G21490		0.0161139	Co-expression	Schuler-Bauer-2011
ECP63	At2G21490		0.0160005	Co-expression	Schuler-Bauer-2011
AT1G01450	At2G21490		0.023388	Co-expression	Bustos-Paz-Ares-2010
AT3G15490	At2G21490		0.019655	Co-expression	Bustos-Paz-Ares-2010
XTH3	At2G21490		0.0179744	Co-expression	Bustos-Paz-Ares-2010
RAB28	At2G21490		0.0124905	Co-expression	Bustos-Paz-Ares-2010
AT5G43770	At2G21490		0.00980018	Co-expression	Bustos-Paz-Ares-2010
GOLS6	At2G21490		0.021627	Co-expression	Schmid-Lohmann-2003 B
PBL24	At2G21490		0.0156727	Co-expression	Schmid-Lohmann-2003 B
AT1G23590	At2G21490		0.0150368	Co-expression	Schmid-Lohmann-2003 B
AT1G10890	At2G21490		0.0162782	Co-expression	Schmid-Lohmann-2003 B
AT4G39756	At2G21490		0.0186793	Co-expression	Queval-Noctor-2012
AT1G22600	At2G21490		0.017454	Co-expression	Queval-Noctor-2012
AT4G31330	At2G21490		0.0130036	Co-expression	Queval-Noctor-2012
AT2G29040	At2G21490		0.00611369	Co-expression	Gifford-Birnbaum-2008
AT5G37730	At2G21490		0.00784038	Co-expression	Gifford-Birnbaum-2008
VHA-G3	At2G21490		0.00777287	Co-expression	Gifford-Birnbaum-2008
AT1G04560	At2G21490		0.00549986	Co-expression	Gifford-Birnbaum-2008
ECP63	At2G21490		0.00624057	Co-expression	Gifford-Birnbaum-2008
AT1G54230	At2G21490		0.00309571	Co-expression	Gifford-Birnbaum-2008
AT1G62160	At2G21490		0.00690983	Co-expression	Gifford-Birnbaum-2008
PME29	At2G21490		0.00412396	Co-expression	Gifford-Birnbaum-2008
FAE1	At2G21490		0.0158802	Co-expression	Pandey-Albert-2010
AT1G10890	At2G21490		0.0143933	Co-expression	Pandey-Albert-2010
AT5G58280	At2G21490		0.0122861	Co-expression	Deeken-Hedrich-2006 A
AT1G54230	At2G21490		0.00976747	Co-expression	Deeken-Hedrich-2006 A
KCS17	At2G21490		0.0119658	Co-expression	Deeken-Hedrich-2006 A
SOT7	At2G21490		0.0100341	Co-expression	Deeken-Hedrich-2006 A
AT4G39130	At2G21490		0.0110103	Co-expression	Chang-Bailey-Serres-2012
OLEO1	At2G21490		0.0078681	Co-expression	Chang-Bailey-Serres-2012
LEA29	At2G21490		0.00778176	Co-expression	Chang-Bailey-Serres-2012
AT2G25890	At2G21490		0.00752809	Co-expression	Chang-Bailey-Serres-2012
AT2S3	At2G21490		0.011714	Co-expression	Chang-Bailey-Serres-2012
AT2S1	At2G21490		0.0102041	Co-expression	Chang-Bailey-Serres-2012
PAP85	At2G21490		0.00905659	Co-expression	Chang-Bailey-Serres-2012
AT2G33520	At2G21490		0.012168	Co-expression	Chang-Bailey-Serres-2012
AT5G42290	At2G21490		0.0136032	Co-expression	Chang-Bailey-Serres-2012
AT2G15010	At2G21490		0.0100032	Co-expression	Chang-Bailey-Serres-2012
AT2S2	At2G21490		0.00971978	Co-expression	Chang-Bailey-Serres-2012
AT3G01570	At2G21490		0.00719237	Co-expression	Chang-Bailey-Serres-2012
AT1G47540	At2G21490		0.011029	Co-expression	Chang-Bailey-Serres-2012
LEA18	At2G21490		0.00800956	Co-expression	Chang-Bailey-Serres-2012
AT1G14930	At2G21490		0.010999	Co-expression	Chang-Bailey-Serres-2012
CRD	At2G21490		0.0113623	Co-expression	Chang-Bailey-Serres-2012
AT4G31830	At2G21490		0.00843133	Co-expression	Chang-Bailey-Serres-2012
AT5G66780	At2G21490		0.0106483	Co-expression	Chang-Bailey-Serres-2012
OEP162	At2G21490		0.00800456	Co-expression	Chang-Bailey-Serres-2012
AT3G19920	At2G21490		0.00813899	Co-expression	Chang-Bailey-Serres-2012
GASA3	At2G21490		0.011968	Co-expression	Chang-Bailey-Serres-2012
OBAP2A	At2G21490		0.00725768	Co-expression	Chang-Bailey-Serres-2012
PXG1	At2G21490		0.00887158	Co-expression	Chang-Bailey-Serres-2012
OBAP1A	At2G21490		0.00741083	Co-expression	Chang-Bailey-Serres-2012
AT4G21020	At2G21490		0.00783669	Co-expression	Chang-Bailey-Serres-2012
AT3G15280	At2G21490		0.0114893	Co-expression	Chang-Bailey-Serres-2012
AT5G44310	At2G21490		0.00729818	Co-expression	Chang-Bailey-Serres-2012
AT2G34315	At2G21490		0.01183	Co-expression	Chang-Bailey-Serres-2012
AT1G65090	At2G21490		0.0111894	Co-expression	Chang-Bailey-Serres-2012
AT1G16850	At2G21490		0.0127878	Co-expression	Chang-Bailey-Serres-2012
LEA46	At2G21490		0.0086767	Co-expression	Chang-Bailey-Serres-2012
FER2	At2G21490		0.0103628	Co-expression	Chang-Bailey-Serres-2012
AT5G24130	At2G21490		0.00927145	Co-expression	Chang-Bailey-Serres-2012
AT2G19320	At2G21490		0.0125171	Co-expression	Chang-Bailey-Serres-2012
CYP71B10	At2G21490		0.0095687	Co-expression	Chang-Bailey-Serres-2012
AT2G47780	At2G21490		0.010583	Co-expression	Chang-Bailey-Serres-2012
SOM	At2G21490		0.00837632	Co-expression	Chang-Bailey-Serres-2012
ICL	At2G21490		0.00921772	Co-expression	Chang-Bailey-Serres-2012
RAB28	At2G21490		0.00993152	Co-expression	Chang-Bailey-Serres-2012
AT5G43770	At2G21490		0.00884098	Co-expression	Chang-Bailey-Serres-2012
AT5G07330	At2G21490		0.010812	Co-expression	Chang-Bailey-Serres-2012
AT1G27461	At2G21490		0.0101611	Co-expression	Chang-Bailey-Serres-2012
UP6	At2G21490		0.00846564	Co-expression	Chang-Bailey-Serres-2012
EM6	At2G21490		0.00779473	Co-expression	Chang-Bailey-Serres-2012
LEA6	At2G21490		0.00745563	Co-expression	Chang-Bailey-Serres-2012
AT2G29040	At2G21490		0.0149162	Co-expression	Dinneny-Benfey-2008 D
VHA-G3	At2G21490		0.011887	Co-expression	Dinneny-Benfey-2008 D
AT3G15490	At2G21490		0.0140045	Co-expression	Dinneny-Benfey-2008 D
SOT7	At2G21490		0.0195377	Co-expression	Dinneny-Benfey-2008 D
XERO1	At2G21490		0.0190255	Co-expression	Mustroph-Bailey-Serres-2009 B
AT4G39130	At2G21490		0.0178609	Co-expression	Mustroph-Bailey-Serres-2009 B
OLEO1	At2G21490		0.0203316	Co-expression	Mustroph-Bailey-Serres-2009 B
LEA29	At2G21490		0.012265	Co-expression	Mustroph-Bailey-Serres-2009 B
SESA5	At2G21490		0.0202987	Co-expression	Mustroph-Bailey-Serres-2009 B
AT2G25890	At2G21490		0.012699	Co-expression	Mustroph-Bailey-Serres-2009 B
AT2S3	At2G21490		0.0229149	Co-expression	Mustroph-Bailey-Serres-2009 B
AT1G03880	At2G21490		0.0220514	Co-expression	Mustroph-Bailey-Serres-2009 B
AT2S1	At2G21490		0.0235857	Co-expression	Mustroph-Bailey-Serres-2009 B
OL2	At2G21490		0.0207313	Co-expression	Mustroph-Bailey-Serres-2009 B
PAP85	At2G21490		0.0194999	Co-expression	Mustroph-Bailey-Serres-2009 B
AT2G33520	At2G21490		0.0188884	Co-expression	Mustroph-Bailey-Serres-2009 B
AT5G42290	At2G21490		0.0194885	Co-expression	Mustroph-Bailey-Serres-2009 B
AT2G15010	At2G21490		0.0153059	Co-expression	Mustroph-Bailey-Serres-2009 B
AT2S2	At2G21490		0.0229427	Co-expression	Mustroph-Bailey-Serres-2009 B
AT3G01570	At2G21490		0.0131821	Co-expression	Mustroph-Bailey-Serres-2009 B
AT1G47540	At2G21490		0.0232147	Co-expression	Mustroph-Bailey-Serres-2009 B
AT1G54860	At2G21490		0.0164947	Co-expression	Mustroph-Bailey-Serres-2009 B
FAE1	At2G21490		0.0209204	Co-expression	Mustroph-Bailey-Serres-2009 B
AT1G14930	At2G21490		0.0239229	Co-expression	Mustroph-Bailey-Serres-2009 B
CRD	At2G21490		0.0200648	Co-expression	Mustroph-Bailey-Serres-2009 B
AT3G63040	At2G21490		0.0237929	Co-expression	Mustroph-Bailey-Serres-2009 B
AT4G31830	At2G21490		0.0120215	Co-expression	Mustroph-Bailey-Serres-2009 B
AT2S4	At2G21490		0.0228839	Co-expression	Mustroph-Bailey-Serres-2009 B
OL3	At2G21490		0.0214604	Co-expression	Mustroph-Bailey-Serres-2009 B
AT5G66780	At2G21490		0.012976	Co-expression	Mustroph-Bailey-Serres-2009 B
OEP162	At2G21490		0.0117319	Co-expression	Mustroph-Bailey-Serres-2009 B
AT3G19920	At2G21490		0.0106678	Co-expression	Mustroph-Bailey-Serres-2009 B
GASA3	At2G21490		0.0140156	Co-expression	Mustroph-Bailey-Serres-2009 B
AT3G12960	At2G21490		0.0234868	Co-expression	Mustroph-Bailey-Serres-2009 B
OBAP2A	At2G21490		0.00786756	Co-expression	Mustroph-Bailey-Serres-2009 B
PXG1	At2G21490		0.0157477	Co-expression	Mustroph-Bailey-Serres-2009 B
AT4G21020	At2G21490		0.0135595	Co-expression	Mustroph-Bailey-Serres-2009 B
AT3G15280	At2G21490		0.0166551	Co-expression	Mustroph-Bailey-Serres-2009 B
AT5G44310	At2G21490		0.0141879	Co-expression	Mustroph-Bailey-Serres-2009 B
AT2G34315	At2G21490		0.0166313	Co-expression	Mustroph-Bailey-Serres-2009 B
AT1G65090	At2G21490		0.0142106	Co-expression	Mustroph-Bailey-Serres-2009 B
PDAT2	At2G21490		0.0152097	Co-expression	Mustroph-Bailey-Serres-2009 B
FER2	At2G21490		0.0210113	Co-expression	Mustroph-Bailey-Serres-2009 B
AT5G24130	At2G21490		0.0118395	Co-expression	Mustroph-Bailey-Serres-2009 B
AT2G19320	At2G21490		0.0217867	Co-expression	Mustroph-Bailey-Serres-2009 B
CYP71B10	At2G21490		0.0145208	Co-expression	Mustroph-Bailey-Serres-2009 B
AT2G47780	At2G21490		0.0126972	Co-expression	Mustroph-Bailey-Serres-2009 B
AT1G22600	At2G21490		0.0143096	Co-expression	Mustroph-Bailey-Serres-2009 B
AIG1	At2G21490		0.0177693	Co-expression	Mustroph-Bailey-Serres-2009 B
CYP76C2	At2G21490		0.00793673	Co-expression	Mustroph-Bailey-Serres-2009 B
AT2G23110	At2G21490		0.0154256	Co-expression	Mustroph-Bailey-Serres-2009 B
UP6	At2G21490		0.0111283	Co-expression	Mustroph-Bailey-Serres-2009 B
AT5G37730	At2G21490		0.0189187	Co-expression	Goda-Shimada-2008 A
PBL24	At2G21490		0.0205793	Co-expression	Goda-Shimada-2008 A
VHA-G3	At2G21490		0.0190977	Co-expression	Goda-Shimada-2008 A
PME29	At2G21490		0.0150401	Co-expression	Goda-Shimada-2008 A
PAP85	At2G21490		0.0085927	Co-expression	Arae-Chiba-2017
GOLS6	At2G21490		0.0116955	Co-expression	Arae-Chiba-2017
RAB28	At2G21490		0.0093047	Co-expression	Arae-Chiba-2017
SWEET10	At2G21490		0.00956996	Co-expression	Arae-Chiba-2017
XERO1	At2G21490		0.0200045	Co-expression	Mustroph-Bailey-Serres-2009 C
AT4G39130	At2G21490		0.0173604	Co-expression	Mustroph-Bailey-Serres-2009 C
OLEO1	At2G21490		0.0180584	Co-expression	Mustroph-Bailey-Serres-2009 C
LEA29	At2G21490		0.0126888	Co-expression	Mustroph-Bailey-Serres-2009 C
SESA5	At2G21490		0.02241	Co-expression	Mustroph-Bailey-Serres-2009 C
AT2G25890	At2G21490		0.0127487	Co-expression	Mustroph-Bailey-Serres-2009 C
AT2S3	At2G21490		0.0226417	Co-expression	Mustroph-Bailey-Serres-2009 C
AT1G03880	At2G21490		0.0230989	Co-expression	Mustroph-Bailey-Serres-2009 C
AT2S1	At2G21490		0.0224946	Co-expression	Mustroph-Bailey-Serres-2009 C
OL2	At2G21490		0.0215194	Co-expression	Mustroph-Bailey-Serres-2009 C
AT2G33520	At2G21490		0.0197391	Co-expression	Mustroph-Bailey-Serres-2009 C
AT5G42290	At2G21490		0.0171621	Co-expression	Mustroph-Bailey-Serres-2009 C
AT2G15010	At2G21490		0.0157121	Co-expression	Mustroph-Bailey-Serres-2009 C
AT2S2	At2G21490		0.0228122	Co-expression	Mustroph-Bailey-Serres-2009 C
AT3G01570	At2G21490		0.0137236	Co-expression	Mustroph-Bailey-Serres-2009 C
AT1G47540	At2G21490		0.0233218	Co-expression	Mustroph-Bailey-Serres-2009 C
AT1G54860	At2G21490		0.0181681	Co-expression	Mustroph-Bailey-Serres-2009 C
FAE1	At2G21490		0.0215413	Co-expression	Mustroph-Bailey-Serres-2009 C
AT1G14930	At2G21490		0.0218422	Co-expression	Mustroph-Bailey-Serres-2009 C
CRD	At2G21490		0.0205241	Co-expression	Mustroph-Bailey-Serres-2009 C
OLEO2	At2G21490		0.0111555	Co-expression	Mustroph-Bailey-Serres-2009 C
AT3G63040	At2G21490		0.0228691	Co-expression	Mustroph-Bailey-Serres-2009 C
AT4G31830	At2G21490		0.0124721	Co-expression	Mustroph-Bailey-Serres-2009 C
AT2S4	At2G21490		0.0227845	Co-expression	Mustroph-Bailey-Serres-2009 C
OL3	At2G21490		0.021182	Co-expression	Mustroph-Bailey-Serres-2009 C
AT5G66780	At2G21490		0.0136113	Co-expression	Mustroph-Bailey-Serres-2009 C
OEP162	At2G21490		0.0122418	Co-expression	Mustroph-Bailey-Serres-2009 C
AT3G19920	At2G21490		0.0136683	Co-expression	Mustroph-Bailey-Serres-2009 C
GASA3	At2G21490		0.0146943	Co-expression	Mustroph-Bailey-Serres-2009 C
AT3G12960	At2G21490		0.0230007	Co-expression	Mustroph-Bailey-Serres-2009 C
OBAP2A	At2G21490		0.00833333	Co-expression	Mustroph-Bailey-Serres-2009 C
PXG1	At2G21490		0.01675	Co-expression	Mustroph-Bailey-Serres-2009 C
OBAP1A	At2G21490		0.0144481	Co-expression	Mustroph-Bailey-Serres-2009 C
AT4G21020	At2G21490		0.0141398	Co-expression	Mustroph-Bailey-Serres-2009 C
AT3G15280	At2G21490		0.0155768	Co-expression	Mustroph-Bailey-Serres-2009 C
AT5G44310	At2G21490		0.0157509	Co-expression	Mustroph-Bailey-Serres-2009 C
AT2G34315	At2G21490		0.0150331	Co-expression	Mustroph-Bailey-Serres-2009 C
AT1G65090	At2G21490		0.0153046	Co-expression	Mustroph-Bailey-Serres-2009 C
PDAT2	At2G21490		0.0139637	Co-expression	Mustroph-Bailey-Serres-2009 C
AT5G24130	At2G21490		0.0153023	Co-expression	Mustroph-Bailey-Serres-2009 C
CYP71B10	At2G21490		0.0144929	Co-expression	Mustroph-Bailey-Serres-2009 C
AT1G04560	At2G21490		0.0117763	Co-expression	Mustroph-Bailey-Serres-2009 C
AT2G47780	At2G21490		0.0122535	Co-expression	Mustroph-Bailey-Serres-2009 C
AIG1	At2G21490		0.016819	Co-expression	Mustroph-Bailey-Serres-2009 C
CYP76C2	At2G21490		0.00826131	Co-expression	Mustroph-Bailey-Serres-2009 C
AT2G23110	At2G21490		0.0157401	Co-expression	Mustroph-Bailey-Serres-2009 C
UP6	At2G21490		0.00978219	Co-expression	Mustroph-Bailey-Serres-2009 C
AT2G15010	At2G21490		0.00675842	Co-localization	Brady-Benfey-2007
AT4G31830	At2G21490		0.00777708	Co-localization	Brady-Benfey-2007
CRA1	At2G21490		0.00808607	Co-localization	Brady-Benfey-2007
AT5G37730	At2G21490		0.00999058	Co-localization	Brady-Benfey-2007
PME29	At2G21490		0.0117618	Co-localization	Brady-Benfey-2007
EM6	At2G21490		0.010483	Co-localization	Brady-Benfey-2007
XERO1; LEA_34; AT3G50980; DHN	At2G21490		0.319802	Predicted	Lee-Rhee-2010 AraNet
RAB18; LEA_51; AT5G66400; DHN	At2G21490		0.268782	Predicted	Lee-Rhee-2010 AraNet
ERD14; LEA_10; AT1G76180; DHN	At2G21490		0.123124	Predicted	Lee-Rhee-2010 AraNet
AT4G38410; LEA_44; DHN	At2G21490		0.416845	Predicted	Lee-Rhee-2010 AraNet
HIRD11; LEA_8; AT1G54410; DHN	At2G21490		0.12426	Predicted	Lee-Rhee-2010 AraNet
XERO1	At2G21490		0.134874	Shared protein domains	INTERPRO
RAB18	At2G21490		0.134874	Shared protein domains	INTERPRO
ERD14	At2G21490		0.134874	Shared protein domains	INTERPRO
AT4G39130	At2G21490		0.116727	Shared protein domains	INTERPRO
XERO2	At2G21490		0.134874	Shared protein domains	INTERPRO
COR47	At2G21490		0.134874	Shared protein domains	INTERPRO
ERD10	At2G21490		0.134874	Shared protein domains	INTERPRO
AT4G38410	At2G21490		0.116727	Shared protein domains	INTERPRO
XERO1	At2G21490		0.142857	Shared protein domains	PFAM
RAB18	At2G21490		0.142857	Shared protein domains	PFAM
ERD14	At2G21490		0.142857	Shared protein domains	PFAM
AT4G39130	At2G21490		0.142857	Shared protein domains	PFAM
XERO2	At2G21490		0.142857	Shared protein domains	PFAM
COR47	At2G21490		0.142857	Shared protein domains	PFAM
ERD10	At2G21490		0.142857	Shared protein domains	PFAM
ERD10	COR47		0.0193478	Co-expression	Kram-Carter-2009
OL2	XERO2		0.0165083	Co-expression	Kram-Carter-2009
PER1	OL2		0.016728	Co-expression	Kram-Carter-2009
AT1G54860	AT4G39130		0.00955825	Co-expression	Kram-Carter-2009
LEA18	AT4G39130		0.0108723	Co-expression	Kram-Carter-2009
LEA18	AT1G54860		0.0109733	Co-expression	Kram-Carter-2009
CRD	AT3G01570		0.0102297	Co-expression	Kram-Carter-2009
OLEO2	SESA5		0.0214183	Co-expression	Kram-Carter-2009
AT4G31830	OL2		0.0130917	Co-expression	Kram-Carter-2009
GOLS6	PER1		0.0194708	Co-expression	Kram-Carter-2009
OEP162	AT2G25890		0.01388	Co-expression	Kram-Carter-2009
PXG1	AT3G19920		0.00896665	Co-expression	Kram-Carter-2009
OBAP1A	OLEO2		0.0124536	Co-expression	Kram-Carter-2009
AT4G21020	AT2S3		0.0228598	Co-expression	Kram-Carter-2009
AT3G15280	AT2G25890		0.0156587	Co-expression	Kram-Carter-2009
AT3G15280	OEP162		0.0128634	Co-expression	Kram-Carter-2009
AT1G16850	COR47		0.0178934	Co-expression	Kram-Carter-2009
AT1G16850	ERD10		0.0167022	Co-expression	Kram-Carter-2009
LEA46	XERO2		0.0179741	Co-expression	Kram-Carter-2009
VHA-G3	AT2G25890		0.0150466	Co-expression	Kram-Carter-2009
VHA-G3	OEP162		0.0125543	Co-expression	Kram-Carter-2009
VHA-G3	AT3G15280		0.0140549	Co-expression	Kram-Carter-2009
AT2G19320	AT3G19920		0.00854905	Co-expression	Kram-Carter-2009
AT3G15490	LEA29		0.0145449	Co-expression	Kram-Carter-2009
XTH3	AT4G39130		0.0089309	Co-expression	Kram-Carter-2009
XTH3	AT1G54860		0.00905475	Co-expression	Kram-Carter-2009
AT1G04560	OLEO1		0.0117822	Co-expression	Kram-Carter-2009
AT1G04560	AT3G19920		0.00492439	Co-expression	Kram-Carter-2009
AT1G23590	AT4G39130		0.00964778	Co-expression	Kram-Carter-2009
AT1G23590	AT1G54860		0.00976317	Co-expression	Kram-Carter-2009
AT1G23590	LEA18		0.011001	Co-expression	Kram-Carter-2009
AT1G23590	XTH3		0.00915189	Co-expression	Kram-Carter-2009
ADPG1	AT4G39130		0.0112591	Co-expression	Kram-Carter-2009
ADPG1	AT1G54860		0.0112478	Co-expression	Kram-Carter-2009
ADPG1	LEA18		0.0130681	Co-expression	Kram-Carter-2009
ADPG1	XTH3		0.0105388	Co-expression	Kram-Carter-2009
ADPG1	AT1G23590		0.011402	Co-expression	Kram-Carter-2009
GATA9	AT2G25890		0.017878	Co-expression	Kram-Carter-2009
GATA9	AT1G54860		0.0138268	Co-expression	Kram-Carter-2009
AT2G47780	AT2S1		0.0217365	Co-expression	Kram-Carter-2009
AT1G23670	AT4G39130		0.00926884	Co-expression	Kram-Carter-2009
AT1G23670	AT1G54860		0.00950749	Co-expression	Kram-Carter-2009
AT1G23670	LEA18		0.0106082	Co-expression	Kram-Carter-2009
AT1G23670	XTH3		0.00880844	Co-expression	Kram-Carter-2009
AT1G23670	AT1G23590		0.0096125	Co-expression	Kram-Carter-2009
AT1G23670	ADPG1		0.011	Co-expression	Kram-Carter-2009
AT1G23670	GATA9		0.0132858	Co-expression	Kram-Carter-2009
TIP3-1	OLEO2		0.00679124	Co-expression	Kram-Carter-2009
TIP3-1	OBAP1A		0.00473779	Co-expression	Kram-Carter-2009
TIP3-1	ECP63		0.00876341	Co-expression	Kram-Carter-2009
ICL	ECP63		0.0150059	Co-expression	Kram-Carter-2009
RAB28	LEA29		0.00830036	Co-expression	Kram-Carter-2009
RAB28	CRA1		0.00726801	Co-expression	Kram-Carter-2009
RAB28	AT1G65090		0.00920891	Co-expression	Kram-Carter-2009
RAB28	TIP3-1		0.00262769	Co-expression	Kram-Carter-2009
AT5G43770	PAP85		0.0231844	Co-expression	Kram-Carter-2009
AT5G07330	OBAP2A		0.0123704	Co-expression	Kram-Carter-2009
AT5G07330	AT1G04560		0.0141735	Co-expression	Kram-Carter-2009
AT1G62160	CRA1		0.0262409	Co-expression	Kram-Carter-2009
AT4G31330	AT4G39130		0.00910632	Co-expression	Kram-Carter-2009
AT4G31330	AT1G54860		0.00924394	Co-expression	Kram-Carter-2009
AT4G31330	LEA18		0.0104703	Co-expression	Kram-Carter-2009
AT4G31330	XTH3		0.00868721	Co-expression	Kram-Carter-2009
AT4G31330	AT1G23590		0.00940049	Co-expression	Kram-Carter-2009
SWEET10	AT4G39130		0.0121945	Co-expression	Kram-Carter-2009
SWEET10	ADPG1		0.0171253	Co-expression	Kram-Carter-2009
UP6	RAB18		0.0141689	Co-expression	Kram-Carter-2009
KCS17	AT4G39130		0.00953831	Co-expression	Kram-Carter-2009
KCS17	AT1G54860		0.00960496	Co-expression	Kram-Carter-2009
KCS17	LEA18		0.0109511	Co-expression	Kram-Carter-2009
KCS17	AT1G23590		0.00973052	Co-expression	Kram-Carter-2009
KCS17	ADPG1		0.0115216	Co-expression	Kram-Carter-2009
KCS17	AT1G23670		0.00935084	Co-expression	Kram-Carter-2009
KCS17	AT4G31330		0.00918622	Co-expression	Kram-Carter-2009
KCS17	SWEET10		0.0125271	Co-expression	Kram-Carter-2009
EM6	CRA1		0.0130896	Co-expression	Kram-Carter-2009
EM6	RAB28		0.00480464	Co-expression	Kram-Carter-2009
EM6	AT1G62160		0.0172868	Co-expression	Kram-Carter-2009
RAB18	XERO1		0.00814656	Co-expression	Bassel-Cutler-2008-Dormant Seed Expression
AT4G39130	XERO1		0.00693819	Co-expression	Bassel-Cutler-2008-Dormant Seed Expression
OLEO1	XERO1		0.00609897	Co-expression	Bassel-Cutler-2008-Dormant Seed Expression
OLEO1	RAB18		0.00964025	Co-expression	Bassel-Cutler-2008-Dormant Seed Expression
LEA29	RAB18		0.0107981	Co-expression	Bassel-Cutler-2008-Dormant Seed Expression
LEA29	AT4G39130		0.00783982	Co-expression	Bassel-Cutler-2008-Dormant Seed Expression
LEA29	OLEO1		0.00866009	Co-expression	Bassel-Cutler-2008-Dormant Seed Expression
SESA5	XERO1		0.00927444	Co-expression	Bassel-Cutler-2008-Dormant Seed Expression
SESA5	RAB18		0.0142382	Co-expression	Bassel-Cutler-2008-Dormant Seed Expression
SESA5	OLEO1		0.0113036	Co-expression	Bassel-Cutler-2008-Dormant Seed Expression
AT2G25890	XERO1		0.00772706	Co-expression	Bassel-Cutler-2008-Dormant Seed Expression
AT2G25890	RAB18		0.0100598	Co-expression	Bassel-Cutler-2008-Dormant Seed Expression
AT2G25890	AT4G39130		0.00923052	Co-expression	Bassel-Cutler-2008-Dormant Seed Expression
AT2S3	XERO1		0.00780386	Co-expression	Bassel-Cutler-2008-Dormant Seed Expression
AT2S3	RAB18		0.0114271	Co-expression	Bassel-Cutler-2008-Dormant Seed Expression
AT2S3	OLEO1		0.00971339	Co-expression	Bassel-Cutler-2008-Dormant Seed Expression
AT2S3	LEA29		0.00982634	Co-expression	Bassel-Cutler-2008-Dormant Seed Expression
AT2S3	SESA5		0.0147442	Co-expression	Bassel-Cutler-2008-Dormant Seed Expression
AT1G03880	RAB18		0.00882496	Co-expression	Bassel-Cutler-2008-Dormant Seed Expression
AT1G03880	AT4G39130		0.00705073	Co-expression	Bassel-Cutler-2008-Dormant Seed Expression
AT1G03880	OLEO1		0.00773911	Co-expression	Bassel-Cutler-2008-Dormant Seed Expression
AT1G03880	LEA29		0.00961941	Co-expression	Bassel-Cutler-2008-Dormant Seed Expression
AT1G03880	AT2S3		0.00900063	Co-expression	Bassel-Cutler-2008-Dormant Seed Expression
AT2S1	RAB18		0.00846449	Co-expression	Bassel-Cutler-2008-Dormant Seed Expression
AT2S1	OLEO1		0.00765777	Co-expression	Bassel-Cutler-2008-Dormant Seed Expression
AT2S1	LEA29		0.00845505	Co-expression	Bassel-Cutler-2008-Dormant Seed Expression
AT2S1	SESA5		0.010491	Co-expression	Bassel-Cutler-2008-Dormant Seed Expression
AT2S1	AT2S3		0.0105007	Co-expression	Bassel-Cutler-2008-Dormant Seed Expression
AT2S1	AT1G03880		0.00830022	Co-expression	Bassel-Cutler-2008-Dormant Seed Expression
OL2	RAB18		0.00973008	Co-expression	Bassel-Cutler-2008-Dormant Seed Expression
OL2	OLEO1		0.00805818	Co-expression	Bassel-Cutler-2008-Dormant Seed Expression
OL2	SESA5		0.0123209	Co-expression	Bassel-Cutler-2008-Dormant Seed Expression
OL2	AT2S3		0.00979719	Co-expression	Bassel-Cutler-2008-Dormant Seed Expression
OL2	AT2S1		0.00755475	Co-expression	Bassel-Cutler-2008-Dormant Seed Expression
PAP85	XERO1		0.00779404	Co-expression	Bassel-Cutler-2008-Dormant Seed Expression
PAP85	RAB18		0.0111768	Co-expression	Bassel-Cutler-2008-Dormant Seed Expression
PAP85	OLEO1		0.00878371	Co-expression	Bassel-Cutler-2008-Dormant Seed Expression
PAP85	SESA5		0.0143211	Co-expression	Bassel-Cutler-2008-Dormant Seed Expression
PAP85	AT2S3		0.0111777	Co-expression	Bassel-Cutler-2008-Dormant Seed Expression
PAP85	AT2S1		0.00796857	Co-expression	Bassel-Cutler-2008-Dormant Seed Expression
PAP85	OL2		0.0100292	Co-expression	Bassel-Cutler-2008-Dormant Seed Expression
AT2G33520	XERO1		0.00532253	Co-expression	Bassel-Cutler-2008-Dormant Seed Expression
AT2G33520	RAB18		0.00660455	Co-expression	Bassel-Cutler-2008-Dormant Seed Expression
AT2G33520	AT4G39130		0.00597942	Co-expression	Bassel-Cutler-2008-Dormant Seed Expression
AT2G33520	OLEO1		0.00521198	Co-expression	Bassel-Cutler-2008-Dormant Seed Expression
AT2G33520	SESA5		0.00763901	Co-expression	Bassel-Cutler-2008-Dormant Seed Expression
AT2G33520	AT2G25890		0.00654792	Co-expression	Bassel-Cutler-2008-Dormant Seed Expression
AT2G33520	AT2S3		0.00636878	Co-expression	Bassel-Cutler-2008-Dormant Seed Expression
AT2G33520	OL2		0.00592592	Co-expression	Bassel-Cutler-2008-Dormant Seed Expression
AT2G33520	PAP85		0.00655739	Co-expression	Bassel-Cutler-2008-Dormant Seed Expression
AT5G42290	XERO1		0.00587918	Co-expression	Bassel-Cutler-2008-Dormant Seed Expression
AT5G42290	AT4G39130		0.00776989	Co-expression	Bassel-Cutler-2008-Dormant Seed Expression
AT5G42290	LEA29		0.00766106	Co-expression	Bassel-Cutler-2008-Dormant Seed Expression
AT5G42290	AT2G25890		0.00750105	Co-expression	Bassel-Cutler-2008-Dormant Seed Expression
AT5G42290	AT1G03880		0.0067691	Co-expression	Bassel-Cutler-2008-Dormant Seed Expression
AT2G15010	OLEO1		0.00711069	Co-expression	Bassel-Cutler-2008-Dormant Seed Expression
AT2G15010	SESA5		0.0113857	Co-expression	Bassel-Cutler-2008-Dormant Seed Expression
AT2G15010	AT2S3		0.00858332	Co-expression	Bassel-Cutler-2008-Dormant Seed Expression
AT2G15010	OL2		0.00855508	Co-expression	Bassel-Cutler-2008-Dormant Seed Expression
AT2G15010	PAP85		0.0089993	Co-expression	Bassel-Cutler-2008-Dormant Seed Expression
AT2S2	RAB18		0.0105112	Co-expression	Bassel-Cutler-2008-Dormant Seed Expression
AT2S2	OLEO1		0.00929713	Co-expression	Bassel-Cutler-2008-Dormant Seed Expression
AT2S2	SESA5		0.0140915	Co-expression	Bassel-Cutler-2008-Dormant Seed Expression
AT2S2	AT2S3		0.0142697	Co-expression	Bassel-Cutler-2008-Dormant Seed Expression
AT2S2	AT1G03880		0.00904486	Co-expression	Bassel-Cutler-2008-Dormant Seed Expression
AT2S2	AT2S1		0.0114593	Co-expression	Bassel-Cutler-2008-Dormant Seed Expression
AT2S2	OL2		0.00922073	Co-expression	Bassel-Cutler-2008-Dormant Seed Expression
AT2S2	PAP85		0.010339	Co-expression	Bassel-Cutler-2008-Dormant Seed Expression
AT3G01570	XERO1		0.00532694	Co-expression	Bassel-Cutler-2008-Dormant Seed Expression
AT3G01570	RAB18		0.00764811	Co-expression	Bassel-Cutler-2008-Dormant Seed Expression
AT3G01570	AT4G39130		0.00657896	Co-expression	Bassel-Cutler-2008-Dormant Seed Expression
AT3G01570	OLEO1		0.00618966	Co-expression	Bassel-Cutler-2008-Dormant Seed Expression
AT3G01570	LEA29		0.00666685	Co-expression	Bassel-Cutler-2008-Dormant Seed Expression
AT3G01570	SESA5		0.00820204	Co-expression	Bassel-Cutler-2008-Dormant Seed Expression
AT3G01570	AT2G25890		0.00687417	Co-expression	Bassel-Cutler-2008-Dormant Seed Expression
AT3G01570	AT1G03880		0.00605985	Co-expression	Bassel-Cutler-2008-Dormant Seed Expression
AT3G01570	OL2		0.00638723	Co-expression	Bassel-Cutler-2008-Dormant Seed Expression
AT3G01570	PAP85		0.00684277	Co-expression	Bassel-Cutler-2008-Dormant Seed Expression
AT3G01570	AT2G33520		0.00455381	Co-expression	Bassel-Cutler-2008-Dormant Seed Expression
AT3G01570	AT5G42290		0.00615657	Co-expression	Bassel-Cutler-2008-Dormant Seed Expression
AT1G47540	AT2S3		0.00922803	Co-expression	Bassel-Cutler-2008-Dormant Seed Expression
AT1G47540	AT1G03880		0.00679762	Co-expression	Bassel-Cutler-2008-Dormant Seed Expression
AT1G47540	AT2S1		0.00830914	Co-expression	Bassel-Cutler-2008-Dormant Seed Expression
AT1G47540	OL2		0.00760869	Co-expression	Bassel-Cutler-2008-Dormant Seed Expression
AT1G47540	AT2S2		0.00988147	Co-expression	Bassel-Cutler-2008-Dormant Seed Expression
PER1	XERO1		0.00881541	Co-expression	Bassel-Cutler-2008-Dormant Seed Expression
PER1	RAB18		0.0136735	Co-expression	Bassel-Cutler-2008-Dormant Seed Expression
PER1	AT4G39130		0.0106795	Co-expression	Bassel-Cutler-2008-Dormant Seed Expression
PER1	OLEO1		0.010341	Co-expression	Bassel-Cutler-2008-Dormant Seed Expression
PER1	LEA29		0.0126903	Co-expression	Bassel-Cutler-2008-Dormant Seed Expression
PER1	AT2G25890		0.0113961	Co-expression	Bassel-Cutler-2008-Dormant Seed Expression
PER1	AT1G03880		0.010577	Co-expression	Bassel-Cutler-2008-Dormant Seed Expression
PER1	PAP85		0.0111224	Co-expression	Bassel-Cutler-2008-Dormant Seed Expression
PER1	AT5G42290		0.0105051	Co-expression	Bassel-Cutler-2008-Dormant Seed Expression
PER1	AT3G01570		0.00915514	Co-expression	Bassel-Cutler-2008-Dormant Seed Expression
LEA18	RAB18		0.0108337	Co-expression	Bassel-Cutler-2008-Dormant Seed Expression
LEA18	PER1		0.0152877	Co-expression	Bassel-Cutler-2008-Dormant Seed Expression
CRD	AT2S1		0.0081419	Co-expression	Bassel-Cutler-2008-Dormant Seed Expression
CRD	AT1G47540		0.00855392	Co-expression	Bassel-Cutler-2008-Dormant Seed Expression
OLEO2	XERO1		0.00790421	Co-expression	Bassel-Cutler-2008-Dormant Seed Expression
OLEO2	RAB18		0.0116198	Co-expression	Bassel-Cutler-2008-Dormant Seed Expression
OLEO2	OLEO1		0.00914073	Co-expression	Bassel-Cutler-2008-Dormant Seed Expression
OLEO2	SESA5		0.0151025	Co-expression	Bassel-Cutler-2008-Dormant Seed Expression
OLEO2	AT2S3		0.011405	Co-expression	Bassel-Cutler-2008-Dormant Seed Expression
OLEO2	AT2S1		0.00874373	Co-expression	Bassel-Cutler-2008-Dormant Seed Expression
OLEO2	OL2		0.0107655	Co-expression	Bassel-Cutler-2008-Dormant Seed Expression
OLEO2	PAP85		0.0118479	Co-expression	Bassel-Cutler-2008-Dormant Seed Expression
OLEO2	AT2G15010		0.00976861	Co-expression	Bassel-Cutler-2008-Dormant Seed Expression
OLEO2	AT2S2		0.0113119	Co-expression	Bassel-Cutler-2008-Dormant Seed Expression
AT3G63040	AT2G33520		0.00646594	Co-expression	Bassel-Cutler-2008-Dormant Seed Expression
AT3G63040	AT1G47540		0.00812926	Co-expression	Bassel-Cutler-2008-Dormant Seed Expression
AT4G31830	XERO1		0.00740178	Co-expression	Bassel-Cutler-2008-Dormant Seed Expression
AT4G31830	RAB18		0.00925722	Co-expression	Bassel-Cutler-2008-Dormant Seed Expression
AT4G31830	AT4G39130		0.00806494	Co-expression	Bassel-Cutler-2008-Dormant Seed Expression
AT4G31830	OLEO1		0.00686939	Co-expression	Bassel-Cutler-2008-Dormant Seed Expression
AT4G31830	SESA5		0.0103128	Co-expression	Bassel-Cutler-2008-Dormant Seed Expression
AT4G31830	AT2G25890		0.00891465	Co-expression	Bassel-Cutler-2008-Dormant Seed Expression
AT4G31830	AT2G33520		0.00595125	Co-expression	Bassel-Cutler-2008-Dormant Seed Expression
AT4G31830	AT5G42290		0.00682897	Co-expression	Bassel-Cutler-2008-Dormant Seed Expression
AT4G31830	PER1		0.0102435	Co-expression	Bassel-Cutler-2008-Dormant Seed Expression
AT4G31830	LEA18		0.00867965	Co-expression	Bassel-Cutler-2008-Dormant Seed Expression
AT2S4	RAB18		0.0117285	Co-expression	Bassel-Cutler-2008-Dormant Seed Expression
AT2S4	OLEO1		0.00960921	Co-expression	Bassel-Cutler-2008-Dormant Seed Expression
AT2S4	LEA29		0.0110959	Co-expression	Bassel-Cutler-2008-Dormant Seed Expression
AT2S4	SESA5		0.0139579	Co-expression	Bassel-Cutler-2008-Dormant Seed Expression
AT2S4	AT2S3		0.0140981	Co-expression	Bassel-Cutler-2008-Dormant Seed Expression
AT2S4	AT1G03880		0.0100787	Co-expression	Bassel-Cutler-2008-Dormant Seed Expression
AT2S4	AT2S1		0.0120258	Co-expression	Bassel-Cutler-2008-Dormant Seed Expression
AT2S4	PAP85		0.0104745	Co-expression	Bassel-Cutler-2008-Dormant Seed Expression
AT2S4	AT2S2		0.0166239	Co-expression	Bassel-Cutler-2008-Dormant Seed Expression
AT2S4	AT1G47540		0.0107406	Co-expression	Bassel-Cutler-2008-Dormant Seed Expression
AT2S4	CRD		0.0115501	Co-expression	Bassel-Cutler-2008-Dormant Seed Expression
AT2S4	OLEO2		0.0117636	Co-expression	Bassel-Cutler-2008-Dormant Seed Expression
OL3	RAB18		0.00772624	Co-expression	Bassel-Cutler-2008-Dormant Seed Expression
OL3	AT4G39130		0.00669187	Co-expression	Bassel-Cutler-2008-Dormant Seed Expression
OL3	OLEO1		0.00664193	Co-expression	Bassel-Cutler-2008-Dormant Seed Expression
OL3	LEA29		0.00720797	Co-expression	Bassel-Cutler-2008-Dormant Seed Expression
OL3	SESA5		0.00912696	Co-expression	Bassel-Cutler-2008-Dormant Seed Expression
OL3	AT2S3		0.00790561	Co-expression	Bassel-Cutler-2008-Dormant Seed Expression
OL3	AT1G03880		0.00660138	Co-expression	Bassel-Cutler-2008-Dormant Seed Expression
OL3	AT2S1		0.00670648	Co-expression	Bassel-Cutler-2008-Dormant Seed Expression
OL3	OL2		0.00701339	Co-expression	Bassel-Cutler-2008-Dormant Seed Expression
OL3	PAP85		0.0072079	Co-expression	Bassel-Cutler-2008-Dormant Seed Expression
OL3	AT2G33520		0.00473823	Co-expression	Bassel-Cutler-2008-Dormant Seed Expression
OL3	AT2G15010		0.0065432	Co-expression	Bassel-Cutler-2008-Dormant Seed Expression
OL3	AT2S2		0.00769591	Co-expression	Bassel-Cutler-2008-Dormant Seed Expression
OL3	AT3G01570		0.00522602	Co-expression	Bassel-Cutler-2008-Dormant Seed Expression
OL3	AT1G47540		0.00622104	Co-expression	Bassel-Cutler-2008-Dormant Seed Expression
OL3	PER1		0.00924978	Co-expression	Bassel-Cutler-2008-Dormant Seed Expression
OL3	AT3G63040		0.00739861	Co-expression	Bassel-Cutler-2008-Dormant Seed Expression
AT5G66780	XERO1		0.00802107	Co-expression	Bassel-Cutler-2008-Dormant Seed Expression
AT5G66780	RAB18		0.0119076	Co-expression	Bassel-Cutler-2008-Dormant Seed Expression
AT5G66780	OLEO1		0.0094403	Co-expression	Bassel-Cutler-2008-Dormant Seed Expression
AT5G66780	SESA5		0.0154226	Co-expression	Bassel-Cutler-2008-Dormant Seed Expression
AT5G66780	AT2S3		0.0120131	Co-expression	Bassel-Cutler-2008-Dormant Seed Expression
AT5G66780	OL2		0.0107025	Co-expression	Bassel-Cutler-2008-Dormant Seed Expression
AT5G66780	PAP85		0.011984	Co-expression	Bassel-Cutler-2008-Dormant Seed Expression
AT5G66780	AT2G33520		0.00668077	Co-expression	Bassel-Cutler-2008-Dormant Seed Expression
AT5G66780	AT2G15010		0.0104468	Co-expression	Bassel-Cutler-2008-Dormant Seed Expression
AT5G66780	PER1		0.0133372	Co-expression	Bassel-Cutler-2008-Dormant Seed Expression
AT5G66780	LEA18		0.0117314	Co-expression	Bassel-Cutler-2008-Dormant Seed Expression
AT5G66780	OLEO2		0.0127631	Co-expression	Bassel-Cutler-2008-Dormant Seed Expression
AT5G66780	AT4G31830		0.00918998	Co-expression	Bassel-Cutler-2008-Dormant Seed Expression
AT5G66780	OL3		0.00846983	Co-expression	Bassel-Cutler-2008-Dormant Seed Expression
OEP162	XERO1		0.00660527	Co-expression	Bassel-Cutler-2008-Dormant Seed Expression
OEP162	RAB18		0.00831965	Co-expression	Bassel-Cutler-2008-Dormant Seed Expression
OEP162	OLEO1		0.00652073	Co-expression	Bassel-Cutler-2008-Dormant Seed Expression
OEP162	SESA5		0.0104077	Co-expression	Bassel-Cutler-2008-Dormant Seed Expression
OEP162	AT2S3		0.00827313	Co-expression	Bassel-Cutler-2008-Dormant Seed Expression
OEP162	OL2		0.00788856	Co-expression	Bassel-Cutler-2008-Dormant Seed Expression
OEP162	PAP85		0.00856773	Co-expression	Bassel-Cutler-2008-Dormant Seed Expression
OEP162	AT2G33520		0.00555323	Co-expression	Bassel-Cutler-2008-Dormant Seed Expression
OEP162	AT2G15010		0.00755399	Co-expression	Bassel-Cutler-2008-Dormant Seed Expression
OEP162	OLEO2		0.00907854	Co-expression	Bassel-Cutler-2008-Dormant Seed Expression
OEP162	AT4G31830		0.00728747	Co-expression	Bassel-Cutler-2008-Dormant Seed Expression
OEP162	OL3		0.00625109	Co-expression	Bassel-Cutler-2008-Dormant Seed Expression
OEP162	AT5G66780		0.00974053	Co-expression	Bassel-Cutler-2008-Dormant Seed Expression
AT3G19920	XERO1		0.00710208	Co-expression	Bassel-Cutler-2008-Dormant Seed Expression
AT3G19920	LEA18		0.0111939	Co-expression	Bassel-Cutler-2008-Dormant Seed Expression
AT3G19920	OEP162		0.0082152	Co-expression	Bassel-Cutler-2008-Dormant Seed Expression
GASA3	XERO1		0.00567993	Co-expression	Bassel-Cutler-2008-Dormant Seed Expression
GASA3	SESA5		0.00917089	Co-expression	Bassel-Cutler-2008-Dormant Seed Expression
GASA3	AT2S3		0.00766752	Co-expression	Bassel-Cutler-2008-Dormant Seed Expression
GASA3	OL2		0.00668804	Co-expression	Bassel-Cutler-2008-Dormant Seed Expression
GASA3	PAP85		0.00749666	Co-expression	Bassel-Cutler-2008-Dormant Seed Expression
GASA3	AT2G33520		0.00492198	Co-expression	Bassel-Cutler-2008-Dormant Seed Expression
GASA3	AT2G15010		0.00629727	Co-expression	Bassel-Cutler-2008-Dormant Seed Expression
GASA3	OLEO2		0.00772757	Co-expression	Bassel-Cutler-2008-Dormant Seed Expression
GASA3	AT5G66780		0.0076616	Co-expression	Bassel-Cutler-2008-Dormant Seed Expression
GASA3	OEP162		0.0063695	Co-expression	Bassel-Cutler-2008-Dormant Seed Expression
AT3G12960	XERO1		0.00579043	Co-expression	Bassel-Cutler-2008-Dormant Seed Expression
AT3G12960	RAB18		0.00767546	Co-expression	Bassel-Cutler-2008-Dormant Seed Expression
AT3G12960	OLEO1		0.00613433	Co-expression	Bassel-Cutler-2008-Dormant Seed Expression
AT3G12960	SESA5		0.0097988	Co-expression	Bassel-Cutler-2008-Dormant Seed Expression
AT3G12960	AT2S3		0.0082281	Co-expression	Bassel-Cutler-2008-Dormant Seed Expression
AT3G12960	AT2S1		0.00611613	Co-expression	Bassel-Cutler-2008-Dormant Seed Expression
AT3G12960	OL2		0.00727843	Co-expression	Bassel-Cutler-2008-Dormant Seed Expression
AT3G12960	PAP85		0.00786009	Co-expression	Bassel-Cutler-2008-Dormant Seed Expression
AT3G12960	AT2G15010		0.00678212	Co-expression	Bassel-Cutler-2008-Dormant Seed Expression
AT3G12960	AT2S2		0.00804916	Co-expression	Bassel-Cutler-2008-Dormant Seed Expression
AT3G12960	AT1G47540		0.00625417	Co-expression	Bassel-Cutler-2008-Dormant Seed Expression
AT3G12960	OLEO2		0.00851881	Co-expression	Bassel-Cutler-2008-Dormant Seed Expression
AT3G12960	AT3G63040		0.00732361	Co-expression	Bassel-Cutler-2008-Dormant Seed Expression
AT3G12960	AT4G31830		0.00642285	Co-expression	Bassel-Cutler-2008-Dormant Seed Expression
AT3G12960	AT2S4		0.00804181	Co-expression	Bassel-Cutler-2008-Dormant Seed Expression
AT3G12960	OL3		0.00567197	Co-expression	Bassel-Cutler-2008-Dormant Seed Expression
AT3G12960	AT5G66780		0.00879628	Co-expression	Bassel-Cutler-2008-Dormant Seed Expression
AT3G12960	OEP162		0.00664864	Co-expression	Bassel-Cutler-2008-Dormant Seed Expression
AT3G12960	AT3G19920		0.00702727	Co-expression	Bassel-Cutler-2008-Dormant Seed Expression
AT3G12960	GASA3		0.00560419	Co-expression	Bassel-Cutler-2008-Dormant Seed Expression
OBAP2A	XERO1		0.00586085	Co-expression	Bassel-Cutler-2008-Dormant Seed Expression
OBAP2A	RAB18		0.00747765	Co-expression	Bassel-Cutler-2008-Dormant Seed Expression
OBAP2A	AT4G39130		0.00667733	Co-expression	Bassel-Cutler-2008-Dormant Seed Expression
OBAP2A	OLEO1		0.00571729	Co-expression	Bassel-Cutler-2008-Dormant Seed Expression
OBAP2A	AT2G25890		0.00746074	Co-expression	Bassel-Cutler-2008-Dormant Seed Expression
OBAP2A	PAP85		0.00704203	Co-expression	Bassel-Cutler-2008-Dormant Seed Expression
OBAP2A	AT2G33520		0.00512203	Co-expression	Bassel-Cutler-2008-Dormant Seed Expression
OBAP2A	AT5G42290		0.00565051	Co-expression	Bassel-Cutler-2008-Dormant Seed Expression
OBAP2A	AT3G01570		0.00532758	Co-expression	Bassel-Cutler-2008-Dormant Seed Expression
OBAP2A	AT4G31830		0.00643049	Co-expression	Bassel-Cutler-2008-Dormant Seed Expression
PXG1	XERO1		0.00716099	Co-expression	Bassel-Cutler-2008-Dormant Seed Expression
PXG1	RAB18		0.0091701	Co-expression	Bassel-Cutler-2008-Dormant Seed Expression
PXG1	AT4G39130		0.00802592	Co-expression	Bassel-Cutler-2008-Dormant Seed Expression
PXG1	OLEO1		0.00747654	Co-expression	Bassel-Cutler-2008-Dormant Seed Expression
PXG1	SESA5		0.0109623	Co-expression	Bassel-Cutler-2008-Dormant Seed Expression
PXG1	AT2G25890		0.0089666	Co-expression	Bassel-Cutler-2008-Dormant Seed Expression
PXG1	AT2S3		0.00946679	Co-expression	Bassel-Cutler-2008-Dormant Seed Expression
PXG1	OL2		0.00858261	Co-expression	Bassel-Cutler-2008-Dormant Seed Expression
PXG1	PAP85		0.00925194	Co-expression	Bassel-Cutler-2008-Dormant Seed Expression
PXG1	AT2G33520		0.00640158	Co-expression	Bassel-Cutler-2008-Dormant Seed Expression
PXG1	AT2S2		0.00906829	Co-expression	Bassel-Cutler-2008-Dormant Seed Expression
PXG1	AT3G01570		0.00628627	Co-expression	Bassel-Cutler-2008-Dormant Seed Expression
PXG1	AT3G63040		0.00886201	Co-expression	Bassel-Cutler-2008-Dormant Seed Expression
PXG1	AT4G31830		0.00788556	Co-expression	Bassel-Cutler-2008-Dormant Seed Expression
PXG1	AT2S4		0.00988258	Co-expression	Bassel-Cutler-2008-Dormant Seed Expression
PXG1	GASA3		0.00663209	Co-expression	Bassel-Cutler-2008-Dormant Seed Expression
PXG1	OBAP2A		0.00691857	Co-expression	Bassel-Cutler-2008-Dormant Seed Expression
OBAP1A	XERO1		0.00482491	Co-expression	Bassel-Cutler-2008-Dormant Seed Expression
OBAP1A	RAB18		0.00624734	Co-expression	Bassel-Cutler-2008-Dormant Seed Expression
OBAP1A	AT4G39130		0.00543809	Co-expression	Bassel-Cutler-2008-Dormant Seed Expression
OBAP1A	OLEO1		0.00492565	Co-expression	Bassel-Cutler-2008-Dormant Seed Expression
OBAP1A	SESA5		0.0070039	Co-expression	Bassel-Cutler-2008-Dormant Seed Expression
OBAP1A	AT2G25890		0.00598295	Co-expression	Bassel-Cutler-2008-Dormant Seed Expression
OBAP1A	OL2		0.00562437	Co-expression	Bassel-Cutler-2008-Dormant Seed Expression
OBAP1A	PAP85		0.00602892	Co-expression	Bassel-Cutler-2008-Dormant Seed Expression
OBAP1A	AT2G33520		0.00424465	Co-expression	Bassel-Cutler-2008-Dormant Seed Expression
OBAP1A	AT5G42290		0.00454231	Co-expression	Bassel-Cutler-2008-Dormant Seed Expression
OBAP1A	AT2G15010		0.00493995	Co-expression	Bassel-Cutler-2008-Dormant Seed Expression
OBAP1A	AT3G01570		0.00432849	Co-expression	Bassel-Cutler-2008-Dormant Seed Expression
OBAP1A	PER1		0.00660566	Co-expression	Bassel-Cutler-2008-Dormant Seed Expression
OBAP1A	OLEO2		0.00619091	Co-expression	Bassel-Cutler-2008-Dormant Seed Expression
OBAP1A	AT3G63040		0.00591365	Co-expression	Bassel-Cutler-2008-Dormant Seed Expression
OBAP1A	AT4G31830		0.00533201	Co-expression	Bassel-Cutler-2008-Dormant Seed Expression
OBAP1A	OL3		0.00445714	Co-expression	Bassel-Cutler-2008-Dormant Seed Expression
OBAP1A	AT5G66780		0.00620224	Co-expression	Bassel-Cutler-2008-Dormant Seed Expression
OBAP1A	OEP162		0.00507779	Co-expression	Bassel-Cutler-2008-Dormant Seed Expression
OBAP1A	GASA3		0.00437217	Co-expression	Bassel-Cutler-2008-Dormant Seed Expression
OBAP1A	AT3G12960		0.004475	Co-expression	Bassel-Cutler-2008-Dormant Seed Expression
OBAP1A	OBAP2A		0.00480332	Co-expression	Bassel-Cutler-2008-Dormant Seed Expression
OBAP1A	PXG1		0.00576088	Co-expression	Bassel-Cutler-2008-Dormant Seed Expression
CRA1	XERO1		0.00950685	Co-expression	Bassel-Cutler-2008-Dormant Seed Expression
CRA1	RAB18		0.0148582	Co-expression	Bassel-Cutler-2008-Dormant Seed Expression
CRA1	OLEO1		0.0114711	Co-expression	Bassel-Cutler-2008-Dormant Seed Expression
CRA1	LEA29		0.0130128	Co-expression	Bassel-Cutler-2008-Dormant Seed Expression
CRA1	SESA5		0.0172106	Co-expression	Bassel-Cutler-2008-Dormant Seed Expression
CRA1	AT2G25890		0.0112592	Co-expression	Bassel-Cutler-2008-Dormant Seed Expression
CRA1	AT2S3		0.0141109	Co-expression	Bassel-Cutler-2008-Dormant Seed Expression
CRA1	AT1G03880		0.0108703	Co-expression	Bassel-Cutler-2008-Dormant Seed Expression
CRA1	AT2S1		0.0105569	Co-expression	Bassel-Cutler-2008-Dormant Seed Expression
CRA1	OL2		0.0112877	Co-expression	Bassel-Cutler-2008-Dormant Seed Expression
CRA1	PAP85		0.0131392	Co-expression	Bassel-Cutler-2008-Dormant Seed Expression
CRA1	AT2G15010		0.0102251	Co-expression	Bassel-Cutler-2008-Dormant Seed Expression
CRA1	AT3G01570		0.00904111	Co-expression	Bassel-Cutler-2008-Dormant Seed Expression
CRA1	PER1		0.0176005	Co-expression	Bassel-Cutler-2008-Dormant Seed Expression
CRA1	LEA18		0.0143188	Co-expression	Bassel-Cutler-2008-Dormant Seed Expression
CRA1	OLEO2		0.0135598	Co-expression	Bassel-Cutler-2008-Dormant Seed Expression
CRA1	AT4G31830		0.0106539	Co-expression	Bassel-Cutler-2008-Dormant Seed Expression
CRA1	OL3		0.00988147	Co-expression	Bassel-Cutler-2008-Dormant Seed Expression
CRA1	AT5G66780		0.0150643	Co-expression	Bassel-Cutler-2008-Dormant Seed Expression
CRA1	OEP162		0.0102323	Co-expression	Bassel-Cutler-2008-Dormant Seed Expression
CRA1	AT3G12960		0.00929993	Co-expression	Bassel-Cutler-2008-Dormant Seed Expression
CRA1	OBAP1A		0.00709514	Co-expression	Bassel-Cutler-2008-Dormant Seed Expression
AT4G21020	XERO1		0.00782767	Co-expression	Bassel-Cutler-2008-Dormant Seed Expression
AT4G21020	SESA5		0.0132338	Co-expression	Bassel-Cutler-2008-Dormant Seed Expression
AT4G21020	AT2S3		0.0117791	Co-expression	Bassel-Cutler-2008-Dormant Seed Expression
AT4G21020	OL2		0.00912157	Co-expression	Bassel-Cutler-2008-Dormant Seed Expression
AT4G21020	PAP85		0.0104023	Co-expression	Bassel-Cutler-2008-Dormant Seed Expression
AT4G21020	AT2G33520		0.00647026	Co-expression	Bassel-Cutler-2008-Dormant Seed Expression
AT4G21020	AT2G15010		0.00912558	Co-expression	Bassel-Cutler-2008-Dormant Seed Expression
AT4G21020	AT2S2		0.011893	Co-expression	Bassel-Cutler-2008-Dormant Seed Expression
AT4G21020	OLEO2		0.0110278	Co-expression	Bassel-Cutler-2008-Dormant Seed Expression
AT4G21020	AT4G31830		0.00882834	Co-expression	Bassel-Cutler-2008-Dormant Seed Expression
AT4G21020	AT5G66780		0.0116874	Co-expression	Bassel-Cutler-2008-Dormant Seed Expression
AT4G21020	OEP162		0.00883831	Co-expression	Bassel-Cutler-2008-Dormant Seed Expression
AT4G21020	GASA3		0.00826854	Co-expression	Bassel-Cutler-2008-Dormant Seed Expression
AT4G21020	AT3G12960		0.00843887	Co-expression	Bassel-Cutler-2008-Dormant Seed Expression
AT3G15280	XERO1		0.00843427	Co-expression	Bassel-Cutler-2008-Dormant Seed Expression
AT3G15280	AT2G33520		0.00706815	Co-expression	Bassel-Cutler-2008-Dormant Seed Expression
AT3G15280	AT3G63040		0.0107276	Co-expression	Bassel-Cutler-2008-Dormant Seed Expression
AT3G15280	AT4G31830		0.0101696	Co-expression	Bassel-Cutler-2008-Dormant Seed Expression
AT3G15280	OL3		0.0086204	Co-expression	Bassel-Cutler-2008-Dormant Seed Expression
AT3G15280	OEP162		0.00961339	Co-expression	Bassel-Cutler-2008-Dormant Seed Expression
AT3G15280	AT3G12960		0.00852862	Co-expression	Bassel-Cutler-2008-Dormant Seed Expression
AT3G15280	OBAP1A		0.00652914	Co-expression	Bassel-Cutler-2008-Dormant Seed Expression
AT5G44310	XERO1		0.00869471	Co-expression	Bassel-Cutler-2008-Dormant Seed Expression
AT5G44310	LEA18		0.0135944	Co-expression	Bassel-Cutler-2008-Dormant Seed Expression
AT5G44310	AT4G31830		0.00996588	Co-expression	Bassel-Cutler-2008-Dormant Seed Expression
AT5G44310	OEP162		0.0095026	Co-expression	Bassel-Cutler-2008-Dormant Seed Expression
AT5G44310	AT3G19920		0.013159	Co-expression	Bassel-Cutler-2008-Dormant Seed Expression
AT5G44310	AT3G12960		0.00912708	Co-expression	Bassel-Cutler-2008-Dormant Seed Expression
AT5G44310	AT4G21020		0.0124594	Co-expression	Bassel-Cutler-2008-Dormant Seed Expression
AT5G44310	AT3G15280		0.013101	Co-expression	Bassel-Cutler-2008-Dormant Seed Expression
PDAT2	AT4G39130		0.00989256	Co-expression	Bassel-Cutler-2008-Dormant Seed Expression
PDAT2	OLEO1		0.00890847	Co-expression	Bassel-Cutler-2008-Dormant Seed Expression
PDAT2	AT1G03880		0.00978287	Co-expression	Bassel-Cutler-2008-Dormant Seed Expression
PDAT2	AT5G42290		0.00956971	Co-expression	Bassel-Cutler-2008-Dormant Seed Expression
PDAT2	AT3G01570		0.00809099	Co-expression	Bassel-Cutler-2008-Dormant Seed Expression
PDAT2	PER1		0.013523	Co-expression	Bassel-Cutler-2008-Dormant Seed Expression
PDAT2	OL3		0.00809202	Co-expression	Bassel-Cutler-2008-Dormant Seed Expression
PDAT2	OBAP1A		0.00602137	Co-expression	Bassel-Cutler-2008-Dormant Seed Expression
AT1G16850	XERO1		0.0101349	Co-expression	Bassel-Cutler-2008-Dormant Seed Expression
AT1G16850	AT4G39130		0.0115257	Co-expression	Bassel-Cutler-2008-Dormant Seed Expression
AT1G16850	AT2G25890		0.0131153	Co-expression	Bassel-Cutler-2008-Dormant Seed Expression
AT1G16850	AT2G33520		0.00861642	Co-expression	Bassel-Cutler-2008-Dormant Seed Expression
AT1G16850	AT3G01570		0.0086546	Co-expression	Bassel-Cutler-2008-Dormant Seed Expression
AT1G16850	AT1G14930		0.0181385	Co-expression	Bassel-Cutler-2008-Dormant Seed Expression
AT1G16850	AT4G31830		0.011477	Co-expression	Bassel-Cutler-2008-Dormant Seed Expression
AT1G16850	OEP162		0.0102224	Co-expression	Bassel-Cutler-2008-Dormant Seed Expression
AT1G16850	OBAP2A		0.00963093	Co-expression	Bassel-Cutler-2008-Dormant Seed Expression
AT1G16850	PXG1		0.0113896	Co-expression	Bassel-Cutler-2008-Dormant Seed Expression
AT1G16850	OBAP1A		0.0078229	Co-expression	Bassel-Cutler-2008-Dormant Seed Expression
LEA46	XERO1		0.00738871	Co-expression	Bassel-Cutler-2008-Dormant Seed Expression
LEA46	RAB18		0.0107544	Co-expression	Bassel-Cutler-2008-Dormant Seed Expression
LEA46	AT4G39130		0.00883289	Co-expression	Bassel-Cutler-2008-Dormant Seed Expression
LEA46	OLEO1		0.00826332	Co-expression	Bassel-Cutler-2008-Dormant Seed Expression
LEA46	LEA29		0.00998668	Co-expression	Bassel-Cutler-2008-Dormant Seed Expression
LEA46	AT2G25890		0.00929088	Co-expression	Bassel-Cutler-2008-Dormant Seed Expression
LEA46	AT2S3		0.00961464	Co-expression	Bassel-Cutler-2008-Dormant Seed Expression
LEA46	AT1G03880		0.00820169	Co-expression	Bassel-Cutler-2008-Dormant Seed Expression
LEA46	AT2G33520		0.0059948	Co-expression	Bassel-Cutler-2008-Dormant Seed Expression
LEA46	AT5G42290		0.00803193	Co-expression	Bassel-Cutler-2008-Dormant Seed Expression
LEA46	AT3G01570		0.006778	Co-expression	Bassel-Cutler-2008-Dormant Seed Expression
LEA46	PER1		0.0131585	Co-expression	Bassel-Cutler-2008-Dormant Seed Expression
LEA46	LEA18		0.0106772	Co-expression	Bassel-Cutler-2008-Dormant Seed Expression
LEA46	AT4G31830		0.00894927	Co-expression	Bassel-Cutler-2008-Dormant Seed Expression
LEA46	OL3		0.00783579	Co-expression	Bassel-Cutler-2008-Dormant Seed Expression
LEA46	AT5G66780		0.0107955	Co-expression	Bassel-Cutler-2008-Dormant Seed Expression
LEA46	OEP162		0.00773811	Co-expression	Bassel-Cutler-2008-Dormant Seed Expression
LEA46	AT3G12960		0.0069747	Co-expression	Bassel-Cutler-2008-Dormant Seed Expression
LEA46	OBAP2A		0.00666761	Co-expression	Bassel-Cutler-2008-Dormant Seed Expression
LEA46	OBAP1A		0.00566501	Co-expression	Bassel-Cutler-2008-Dormant Seed Expression
LEA46	CRA1		0.0134881	Co-expression	Bassel-Cutler-2008-Dormant Seed Expression
LEA46	AT3G15280		0.0112502	Co-expression	Bassel-Cutler-2008-Dormant Seed Expression
LEA46	PDAT2		0.0101286	Co-expression	Bassel-Cutler-2008-Dormant Seed Expression
LEA46	AT1G16850		0.0122532	Co-expression	Bassel-Cutler-2008-Dormant Seed Expression
AT4G28520	XERO1		0.00778515	Co-expression	Bassel-Cutler-2008-Dormant Seed Expression
AT4G28520	RAB18		0.0129296	Co-expression	Bassel-Cutler-2008-Dormant Seed Expression
AT4G28520	AT4G39130		0.00956075	Co-expression	Bassel-Cutler-2008-Dormant Seed Expression
AT4G28520	OLEO1		0.00972303	Co-expression	Bassel-Cutler-2008-Dormant Seed Expression
AT4G28520	LEA29		0.0126306	Co-expression	Bassel-Cutler-2008-Dormant Seed Expression
AT4G28520	AT1G03880		0.0104528	Co-expression	Bassel-Cutler-2008-Dormant Seed Expression
AT4G28520	AT5G42290		0.00994615	Co-expression	Bassel-Cutler-2008-Dormant Seed Expression
AT4G28520	AT3G01570		0.00850526	Co-expression	Bassel-Cutler-2008-Dormant Seed Expression
AT4G28520	PER1		0.0171872	Co-expression	Bassel-Cutler-2008-Dormant Seed Expression
AT4G28520	LEA18		0.0130505	Co-expression	Bassel-Cutler-2008-Dormant Seed Expression
AT4G28520	OL3		0.00839111	Co-expression	Bassel-Cutler-2008-Dormant Seed Expression
AT4G28520	CRA1		0.0171261	Co-expression	Bassel-Cutler-2008-Dormant Seed Expression
AT4G28520	PDAT2		0.0122608	Co-expression	Bassel-Cutler-2008-Dormant Seed Expression
AT4G28520	LEA46		0.0123127	Co-expression	Bassel-Cutler-2008-Dormant Seed Expression
FER2	SESA5		0.0158335	Co-expression	Bassel-Cutler-2008-Dormant Seed Expression
FER2	OL2		0.0121176	Co-expression	Bassel-Cutler-2008-Dormant Seed Expression
FER2	PAP85		0.0126866	Co-expression	Bassel-Cutler-2008-Dormant Seed Expression
FER2	AT2G15010		0.0117223	Co-expression	Bassel-Cutler-2008-Dormant Seed Expression
FER2	OLEO2		0.0141471	Co-expression	Bassel-Cutler-2008-Dormant Seed Expression
FER2	AT5G66780		0.0149149	Co-expression	Bassel-Cutler-2008-Dormant Seed Expression
FER2	OEP162		0.0110561	Co-expression	Bassel-Cutler-2008-Dormant Seed Expression
FER2	AT3G12960		0.0100856	Co-expression	Bassel-Cutler-2008-Dormant Seed Expression
AT5G24130	AT4G39130		0.0121773	Co-expression	Bassel-Cutler-2008-Dormant Seed Expression
AT5G24130	AT2G25890		0.013794	Co-expression	Bassel-Cutler-2008-Dormant Seed Expression
AT2G19320	AT1G54860		0.0143989	Co-expression	Bassel-Cutler-2008-Dormant Seed Expression
AT2G19320	CRD		0.0146934	Co-expression	Bassel-Cutler-2008-Dormant Seed Expression
AT2G19320	OEP162		0.0125741	Co-expression	Bassel-Cutler-2008-Dormant Seed Expression
AT2G19320	AT3G12960		0.0109909	Co-expression	Bassel-Cutler-2008-Dormant Seed Expression
AT2G19320	FER2		0.0194056	Co-expression	Bassel-Cutler-2008-Dormant Seed Expression
AT1G04560	XERO1		0.00758478	Co-expression	Bassel-Cutler-2008-Dormant Seed Expression
AT1G04560	RAB18		0.0111199	Co-expression	Bassel-Cutler-2008-Dormant Seed Expression
AT1G04560	PER1		0.0139084	Co-expression	Bassel-Cutler-2008-Dormant Seed Expression
AT1G04560	LEA18		0.0137116	Co-expression	Bassel-Cutler-2008-Dormant Seed Expression
AT1G04560	OLEO2		0.0108636	Co-expression	Bassel-Cutler-2008-Dormant Seed Expression
AT1G04560	AT4G31830		0.00893028	Co-expression	Bassel-Cutler-2008-Dormant Seed Expression
AT1G04560	AT5G66780		0.0120974	Co-expression	Bassel-Cutler-2008-Dormant Seed Expression
AT1G04560	OEP162		0.0085985	Co-expression	Bassel-Cutler-2008-Dormant Seed Expression
AT1G04560	AT3G19920		0.0119915	Co-expression	Bassel-Cutler-2008-Dormant Seed Expression
AT1G04560	AT3G12960		0.00788401	Co-expression	Bassel-Cutler-2008-Dormant Seed Expression
AT1G04560	CRA1		0.0142621	Co-expression	Bassel-Cutler-2008-Dormant Seed Expression
AT1G04560	AT3G15280		0.0119602	Co-expression	Bassel-Cutler-2008-Dormant Seed Expression
AT1G04560	AT5G44310		0.0158855	Co-expression	Bassel-Cutler-2008-Dormant Seed Expression
AT1G04560	LEA46		0.0106924	Co-expression	Bassel-Cutler-2008-Dormant Seed Expression
AT1G04560	AT4G28520		0.0120909	Co-expression	Bassel-Cutler-2008-Dormant Seed Expression
SOM	LEA29		0.0114813	Co-expression	Bassel-Cutler-2008-Dormant Seed Expression
SOM	AT1G03880		0.0110661	Co-expression	Bassel-Cutler-2008-Dormant Seed Expression
AT1G22600	AT2G25890		0.0122437	Co-expression	Bassel-Cutler-2008-Dormant Seed Expression
AT1G22600	AT4G31830		0.0108598	Co-expression	Bassel-Cutler-2008-Dormant Seed Expression
AT1G22600	AT5G24130		0.0219864	Co-expression	Bassel-Cutler-2008-Dormant Seed Expression
ECP63	LEA18		0.012304	Co-expression	Bassel-Cutler-2008-Dormant Seed Expression
ECP63	AT3G19920		0.0120943	Co-expression	Bassel-Cutler-2008-Dormant Seed Expression
ECP63	AT5G44310		0.0153617	Co-expression	Bassel-Cutler-2008-Dormant Seed Expression
ECP63	AT1G04560		0.0135639	Co-expression	Bassel-Cutler-2008-Dormant Seed Expression
TIP3-1	XERO1		0.00882141	Co-expression	Bassel-Cutler-2008-Dormant Seed Expression
TIP3-1	RAB18		0.0131866	Co-expression	Bassel-Cutler-2008-Dormant Seed Expression
TIP3-1	OLEO1		0.00967513	Co-expression	Bassel-Cutler-2008-Dormant Seed Expression
TIP3-1	LEA29		0.0108054	Co-expression	Bassel-Cutler-2008-Dormant Seed Expression
TIP3-1	SESA5		0.0144504	Co-expression	Bassel-Cutler-2008-Dormant Seed Expression
TIP3-1	AT2G25890		0.0111575	Co-expression	Bassel-Cutler-2008-Dormant Seed Expression
TIP3-1	OL2		0.0107599	Co-expression	Bassel-Cutler-2008-Dormant Seed Expression
TIP3-1	PAP85		0.0116049	Co-expression	Bassel-Cutler-2008-Dormant Seed Expression
TIP3-1	AT2G15010		0.00967492	Co-expression	Bassel-Cutler-2008-Dormant Seed Expression
TIP3-1	PER1		0.0150986	Co-expression	Bassel-Cutler-2008-Dormant Seed Expression
TIP3-1	LEA18		0.0120629	Co-expression	Bassel-Cutler-2008-Dormant Seed Expression
TIP3-1	OLEO2		0.0130054	Co-expression	Bassel-Cutler-2008-Dormant Seed Expression
TIP3-1	AT4G31830		0.0101698	Co-expression	Bassel-Cutler-2008-Dormant Seed Expression
TIP3-1	OL3		0.00887376	Co-expression	Bassel-Cutler-2008-Dormant Seed Expression
TIP3-1	AT5G66780		0.0134284	Co-expression	Bassel-Cutler-2008-Dormant Seed Expression
TIP3-1	OEP162		0.010057	Co-expression	Bassel-Cutler-2008-Dormant Seed Expression
TIP3-1	AT3G19920		0.0115873	Co-expression	Bassel-Cutler-2008-Dormant Seed Expression
TIP3-1	AT3G12960		0.00876742	Co-expression	Bassel-Cutler-2008-Dormant Seed Expression
TIP3-1	OBAP2A		0.00817161	Co-expression	Bassel-Cutler-2008-Dormant Seed Expression
TIP3-1	OBAP1A		0.00690322	Co-expression	Bassel-Cutler-2008-Dormant Seed Expression
TIP3-1	CRA1		0.0156508	Co-expression	Bassel-Cutler-2008-Dormant Seed Expression
TIP3-1	AT3G15280		0.0134814	Co-expression	Bassel-Cutler-2008-Dormant Seed Expression
TIP3-1	AT5G44310		0.0133852	Co-expression	Bassel-Cutler-2008-Dormant Seed Expression
TIP3-1	LEA46		0.011941	Co-expression	Bassel-Cutler-2008-Dormant Seed Expression
TIP3-1	AT4G28520		0.0132999	Co-expression	Bassel-Cutler-2008-Dormant Seed Expression
TIP3-1	AT1G04560		0.0138046	Co-expression	Bassel-Cutler-2008-Dormant Seed Expression
ICL	LEA29		0.0134055	Co-expression	Bassel-Cutler-2008-Dormant Seed Expression
ICL	AT1G03880		0.0118971	Co-expression	Bassel-Cutler-2008-Dormant Seed Expression
ICL	PER1		0.0183715	Co-expression	Bassel-Cutler-2008-Dormant Seed Expression
ICL	CRA1		0.0173681	Co-expression	Bassel-Cutler-2008-Dormant Seed Expression
ICL	AT4G28520		0.0189625	Co-expression	Bassel-Cutler-2008-Dormant Seed Expression
RAB28	AT4G39130		0.0064775	Co-expression	Bassel-Cutler-2008-Dormant Seed Expression
RAB28	OBAP2A		0.00552589	Co-expression	Bassel-Cutler-2008-Dormant Seed Expression
RAB28	OBAP1A		0.00456672	Co-expression	Bassel-Cutler-2008-Dormant Seed Expression
RAB28	AT3G15280		0.00806046	Co-expression	Bassel-Cutler-2008-Dormant Seed Expression
RAB28	PDAT2		0.00788526	Co-expression	Bassel-Cutler-2008-Dormant Seed Expression
CYP76C2	RAB18		0.0153604	Co-expression	Bassel-Cutler-2008-Dormant Seed Expression
CYP76C2	LEA29		0.0159397	Co-expression	Bassel-Cutler-2008-Dormant Seed Expression
CYP76C2	SESA5		0.0165251	Co-expression	Bassel-Cutler-2008-Dormant Seed Expression
CYP76C2	AT2S3		0.0175285	Co-expression	Bassel-Cutler-2008-Dormant Seed Expression
CYP76C2	AT1G03880		0.0137809	Co-expression	Bassel-Cutler-2008-Dormant Seed Expression
CYP76C2	AT2S2		0.018315	Co-expression	Bassel-Cutler-2008-Dormant Seed Expression
CYP76C2	AT3G01570		0.00904079	Co-expression	Bassel-Cutler-2008-Dormant Seed Expression
CYP76C2	AT1G47540		0.0110569	Co-expression	Bassel-Cutler-2008-Dormant Seed Expression
CYP76C2	AT2S4		0.0222249	Co-expression	Bassel-Cutler-2008-Dormant Seed Expression
CYP76C2	CRA1		0.0179373	Co-expression	Bassel-Cutler-2008-Dormant Seed Expression
CYP76C2	LEA46		0.0133394	Co-expression	Bassel-Cutler-2008-Dormant Seed Expression
CYP76C2	AT4G28520		0.016132	Co-expression	Bassel-Cutler-2008-Dormant Seed Expression
AT5G43770	AT1G54860		0.00676467	Co-expression	Bassel-Cutler-2008-Dormant Seed Expression
AT5G43770	AT3G63040		0.00692892	Co-expression	Bassel-Cutler-2008-Dormant Seed Expression
AT5G43770	GASA3		0.00514737	Co-expression	Bassel-Cutler-2008-Dormant Seed Expression
AT5G43770	AT4G21020		0.00695893	Co-expression	Bassel-Cutler-2008-Dormant Seed Expression
AT5G43770	AT2G34315		0.00681285	Co-expression	Bassel-Cutler-2008-Dormant Seed Expression
AT5G43770	AT1G65090		0.00754385	Co-expression	Bassel-Cutler-2008-Dormant Seed Expression
AT5G07330	XERO1		0.00881922	Co-expression	Bassel-Cutler-2008-Dormant Seed Expression
AT5G07330	AT2G25890		0.010948	Co-expression	Bassel-Cutler-2008-Dormant Seed Expression
AT5G07330	PER1		0.0151783	Co-expression	Bassel-Cutler-2008-Dormant Seed Expression
AT5G07330	LEA18		0.0140176	Co-expression	Bassel-Cutler-2008-Dormant Seed Expression
AT5G07330	AT4G31830		0.0103738	Co-expression	Bassel-Cutler-2008-Dormant Seed Expression
AT5G07330	OEP162		0.00973382	Co-expression	Bassel-Cutler-2008-Dormant Seed Expression
AT5G07330	AT3G19920		0.0139751	Co-expression	Bassel-Cutler-2008-Dormant Seed Expression
AT5G07330	AT3G12960		0.00857903	Co-expression	Bassel-Cutler-2008-Dormant Seed Expression
AT5G07330	AT3G15280		0.0139288	Co-expression	Bassel-Cutler-2008-Dormant Seed Expression
AT5G07330	AT5G44310		0.0167597	Co-expression	Bassel-Cutler-2008-Dormant Seed Expression
AT5G07330	AT2G19320		0.0192372	Co-expression	Bassel-Cutler-2008-Dormant Seed Expression
AT5G07330	AT1G04560		0.0152428	Co-expression	Bassel-Cutler-2008-Dormant Seed Expression
AT5G07330	ECP63		0.0150344	Co-expression	Bassel-Cutler-2008-Dormant Seed Expression
AT5G07330	TIP3-1		0.0140461	Co-expression	Bassel-Cutler-2008-Dormant Seed Expression
AT1G27461	XERO1		0.00729375	Co-expression	Bassel-Cutler-2008-Dormant Seed Expression
AT1G27461	AT4G39130		0.00827825	Co-expression	Bassel-Cutler-2008-Dormant Seed Expression
AT1G27461	AT2G25890		0.0091974	Co-expression	Bassel-Cutler-2008-Dormant Seed Expression
AT1G27461	AT2G33520		0.00632686	Co-expression	Bassel-Cutler-2008-Dormant Seed Expression
AT1G27461	AT3G01570		0.0065033	Co-expression	Bassel-Cutler-2008-Dormant Seed Expression
AT1G27461	AT1G14930		0.0123336	Co-expression	Bassel-Cutler-2008-Dormant Seed Expression
AT1G27461	AT4G31830		0.00799826	Co-expression	Bassel-Cutler-2008-Dormant Seed Expression
AT1G27461	OBAP2A		0.00732654	Co-expression	Bassel-Cutler-2008-Dormant Seed Expression
AT1G27461	PXG1		0.00857899	Co-expression	Bassel-Cutler-2008-Dormant Seed Expression
AT1G27461	OBAP1A		0.00583224	Co-expression	Bassel-Cutler-2008-Dormant Seed Expression
AT1G27461	AT1G16850		0.0125056	Co-expression	Bassel-Cutler-2008-Dormant Seed Expression
AT1G27461	SOM		0.0110162	Co-expression	Bassel-Cutler-2008-Dormant Seed Expression
AT1G27461	AT5G43770		0.00621966	Co-expression	Bassel-Cutler-2008-Dormant Seed Expression
AT2G23110	CRD		0.0121224	Co-expression	Bassel-Cutler-2008-Dormant Seed Expression
AT2G23110	AT2G19320		0.0184186	Co-expression	Bassel-Cutler-2008-Dormant Seed Expression
UP6	AT2G15010		0.0103352	Co-expression	Bassel-Cutler-2008-Dormant Seed Expression
UP6	LEA18		0.0123386	Co-expression	Bassel-Cutler-2008-Dormant Seed Expression
UP6	OLEO2		0.012119	Co-expression	Bassel-Cutler-2008-Dormant Seed Expression
UP6	AT4G31830		0.00974928	Co-expression	Bassel-Cutler-2008-Dormant Seed Expression
UP6	OL3		0.00825569	Co-expression	Bassel-Cutler-2008-Dormant Seed Expression
UP6	AT5G66780		0.0135436	Co-expression	Bassel-Cutler-2008-Dormant Seed Expression
UP6	OEP162		0.00982765	Co-expression	Bassel-Cutler-2008-Dormant Seed Expression
UP6	AT3G19920		0.0119373	Co-expression	Bassel-Cutler-2008-Dormant Seed Expression
UP6	AT3G12960		0.00878667	Co-expression	Bassel-Cutler-2008-Dormant Seed Expression
UP6	AT4G21020		0.0123711	Co-expression	Bassel-Cutler-2008-Dormant Seed Expression
UP6	AT3G15280		0.0137359	Co-expression	Bassel-Cutler-2008-Dormant Seed Expression
UP6	AT5G44310		0.0145411	Co-expression	Bassel-Cutler-2008-Dormant Seed Expression
UP6	FER2		0.0151375	Co-expression	Bassel-Cutler-2008-Dormant Seed Expression
UP6	AT1G04560		0.0125942	Co-expression	Bassel-Cutler-2008-Dormant Seed Expression
UP6	TIP3-1		0.0137741	Co-expression	Bassel-Cutler-2008-Dormant Seed Expression
UP6	AT5G07330		0.0153894	Co-expression	Bassel-Cutler-2008-Dormant Seed Expression
EM6	XERO1		0.00841045	Co-expression	Bassel-Cutler-2008-Dormant Seed Expression
EM6	RAB18		0.0109796	Co-expression	Bassel-Cutler-2008-Dormant Seed Expression
EM6	SESA5		0.0129349	Co-expression	Bassel-Cutler-2008-Dormant Seed Expression
EM6	AT2G25890		0.0101551	Co-expression	Bassel-Cutler-2008-Dormant Seed Expression
EM6	PAP85		0.0103706	Co-expression	Bassel-Cutler-2008-Dormant Seed Expression
EM6	AT2G33520		0.00689053	Co-expression	Bassel-Cutler-2008-Dormant Seed Expression
EM6	PER1		0.0125359	Co-expression	Bassel-Cutler-2008-Dormant Seed Expression
EM6	LEA18		0.0115103	Co-expression	Bassel-Cutler-2008-Dormant Seed Expression
EM6	AT4G31830		0.00957169	Co-expression	Bassel-Cutler-2008-Dormant Seed Expression
EM6	AT5G66780		0.0115799	Co-expression	Bassel-Cutler-2008-Dormant Seed Expression
EM6	OEP162		0.00932573	Co-expression	Bassel-Cutler-2008-Dormant Seed Expression
EM6	AT3G19920		0.0107191	Co-expression	Bassel-Cutler-2008-Dormant Seed Expression
EM6	GASA3		0.00776215	Co-expression	Bassel-Cutler-2008-Dormant Seed Expression
EM6	AT3G12960		0.00816216	Co-expression	Bassel-Cutler-2008-Dormant Seed Expression
EM6	OBAP2A		0.007544	Co-expression	Bassel-Cutler-2008-Dormant Seed Expression
EM6	OBAP1A		0.00631704	Co-expression	Bassel-Cutler-2008-Dormant Seed Expression
EM6	CRA1		0.0133251	Co-expression	Bassel-Cutler-2008-Dormant Seed Expression
EM6	AT3G15280		0.0119414	Co-expression	Bassel-Cutler-2008-Dormant Seed Expression
EM6	AT5G44310		0.0129649	Co-expression	Bassel-Cutler-2008-Dormant Seed Expression
EM6	AT1G16850		0.0130039	Co-expression	Bassel-Cutler-2008-Dormant Seed Expression
EM6	LEA46		0.0102792	Co-expression	Bassel-Cutler-2008-Dormant Seed Expression
EM6	AT1G04560		0.01216	Co-expression	Bassel-Cutler-2008-Dormant Seed Expression
EM6	TIP3-1		0.0127528	Co-expression	Bassel-Cutler-2008-Dormant Seed Expression
EM6	AT5G07330		0.0130319	Co-expression	Bassel-Cutler-2008-Dormant Seed Expression
NAC002	AT2G25890		0.0128918	Co-expression	Bassel-Cutler-2008-Dormant Seed Expression
NAC002	AT2G33520		0.00864605	Co-expression	Bassel-Cutler-2008-Dormant Seed Expression
NAC002	AT5G42290		0.0122049	Co-expression	Bassel-Cutler-2008-Dormant Seed Expression
NAC002	AT3G01570		0.0098073	Co-expression	Bassel-Cutler-2008-Dormant Seed Expression
NAC002	OBAP2A		0.0101903	Co-expression	Bassel-Cutler-2008-Dormant Seed Expression
NAC002	OBAP1A		0.00802804	Co-expression	Bassel-Cutler-2008-Dormant Seed Expression
NAC002	AT1G16850		0.0179837	Co-expression	Bassel-Cutler-2008-Dormant Seed Expression
NAC002	RAB28		0.010245	Co-expression	Bassel-Cutler-2008-Dormant Seed Expression
NAC002	AT1G27461		0.0139528	Co-expression	Bassel-Cutler-2008-Dormant Seed Expression
AT4G40040	RAB18		0.01355	Co-expression	Bassel-Cutler-2008-Dormant Seed Expression
AT4G40040	OLEO1		0.0114672	Co-expression	Bassel-Cutler-2008-Dormant Seed Expression
AT4G40040	LEA29		0.0126136	Co-expression	Bassel-Cutler-2008-Dormant Seed Expression
AT4G40040	SESA5		0.0153901	Co-expression	Bassel-Cutler-2008-Dormant Seed Expression
AT4G40040	AT1G03880		0.0103886	Co-expression	Bassel-Cutler-2008-Dormant Seed Expression
AT4G40040	PAP85		0.0122083	Co-expression	Bassel-Cutler-2008-Dormant Seed Expression
AT4G40040	AT3G01570		0.00864396	Co-expression	Bassel-Cutler-2008-Dormant Seed Expression
AT4G40040	AT5G66780		0.0136674	Co-expression	Bassel-Cutler-2008-Dormant Seed Expression
AT4G40040	CRA1		0.0161055	Co-expression	Bassel-Cutler-2008-Dormant Seed Expression
bVPE	RAB18		0.00996922	Co-expression	Bassel-Cutler-2008-Dormant Seed Expression
bVPE	OLEO1		0.00782111	Co-expression	Bassel-Cutler-2008-Dormant Seed Expression
bVPE	LEA29		0.00870782	Co-expression	Bassel-Cutler-2008-Dormant Seed Expression
bVPE	AT2G25890		0.00889336	Co-expression	Bassel-Cutler-2008-Dormant Seed Expression
bVPE	OL2		0.00898143	Co-expression	Bassel-Cutler-2008-Dormant Seed Expression
bVPE	PAP85		0.00913815	Co-expression	Bassel-Cutler-2008-Dormant Seed Expression
bVPE	AT2G15010		0.00849565	Co-expression	Bassel-Cutler-2008-Dormant Seed Expression
bVPE	AT3G01570		0.00646833	Co-expression	Bassel-Cutler-2008-Dormant Seed Expression
bVPE	PER1		0.0129993	Co-expression	Bassel-Cutler-2008-Dormant Seed Expression
bVPE	LEA18		0.0107899	Co-expression	Bassel-Cutler-2008-Dormant Seed Expression
bVPE	OLEO2		0.0102157	Co-expression	Bassel-Cutler-2008-Dormant Seed Expression
bVPE	OL3		0.00742541	Co-expression	Bassel-Cutler-2008-Dormant Seed Expression
bVPE	AT5G66780		0.0112886	Co-expression	Bassel-Cutler-2008-Dormant Seed Expression
bVPE	OEP162		0.00816388	Co-expression	Bassel-Cutler-2008-Dormant Seed Expression
bVPE	AT3G19920		0.00972061	Co-expression	Bassel-Cutler-2008-Dormant Seed Expression
bVPE	AT3G12960		0.00733668	Co-expression	Bassel-Cutler-2008-Dormant Seed Expression
bVPE	OBAP1A		0.00550758	Co-expression	Bassel-Cutler-2008-Dormant Seed Expression
bVPE	CRA1		0.0121929	Co-expression	Bassel-Cutler-2008-Dormant Seed Expression
bVPE	AT3G15280		0.0108306	Co-expression	Bassel-Cutler-2008-Dormant Seed Expression
bVPE	PDAT2		0.010263	Co-expression	Bassel-Cutler-2008-Dormant Seed Expression
bVPE	LEA46		0.00943801	Co-expression	Bassel-Cutler-2008-Dormant Seed Expression
bVPE	AT4G28520		0.0105422	Co-expression	Bassel-Cutler-2008-Dormant Seed Expression
bVPE	FER2		0.0127651	Co-expression	Bassel-Cutler-2008-Dormant Seed Expression
bVPE	AT2G19320		0.0137579	Co-expression	Bassel-Cutler-2008-Dormant Seed Expression
bVPE	AT1G04560		0.010894	Co-expression	Bassel-Cutler-2008-Dormant Seed Expression
bVPE	TIP3-1		0.0119377	Co-expression	Bassel-Cutler-2008-Dormant Seed Expression
bVPE	AT5G07330		0.0127597	Co-expression	Bassel-Cutler-2008-Dormant Seed Expression
bVPE	UP6		0.0121943	Co-expression	Bassel-Cutler-2008-Dormant Seed Expression
bVPE	EM6		0.00995963	Co-expression	Bassel-Cutler-2008-Dormant Seed Expression
OLEO1	XERO1		0.00887473	Co-expression	Bassel-Cutler-2008-Germinating Seed Expression
OLEO1	RAB18		0.0114917	Co-expression	Bassel-Cutler-2008-Germinating Seed Expression
LEA29	XERO1		0.00897345	Co-expression	Bassel-Cutler-2008-Germinating Seed Expression
LEA29	RAB18		0.0111643	Co-expression	Bassel-Cutler-2008-Germinating Seed Expression
LEA29	OLEO1		0.0118497	Co-expression	Bassel-Cutler-2008-Germinating Seed Expression
SESA5	XERO1		0.00937812	Co-expression	Bassel-Cutler-2008-Germinating Seed Expression
SESA5	RAB18		0.0121436	Co-expression	Bassel-Cutler-2008-Germinating Seed Expression
SESA5	OLEO1		0.0132206	Co-expression	Bassel-Cutler-2008-Germinating Seed Expression
SESA5	LEA29		0.0128662	Co-expression	Bassel-Cutler-2008-Germinating Seed Expression
AT2G25890	XERO1		0.00827381	Co-expression	Bassel-Cutler-2008-Germinating Seed Expression
AT2S3	XERO1		0.00822432	Co-expression	Bassel-Cutler-2008-Germinating Seed Expression
AT2S3	RAB18		0.00943618	Co-expression	Bassel-Cutler-2008-Germinating Seed Expression
AT2S3	OLEO1		0.0100566	Co-expression	Bassel-Cutler-2008-Germinating Seed Expression
AT2S3	LEA29		0.00977981	Co-expression	Bassel-Cutler-2008-Germinating Seed Expression
AT2S3	SESA5		0.0103889	Co-expression	Bassel-Cutler-2008-Germinating Seed Expression
AT1G03880	RAB18		0.0101802	Co-expression	Bassel-Cutler-2008-Germinating Seed Expression
AT1G03880	OLEO1		0.0102903	Co-expression	Bassel-Cutler-2008-Germinating Seed Expression
AT1G03880	LEA29		0.0100419	Co-expression	Bassel-Cutler-2008-Germinating Seed Expression
AT1G03880	SESA5		0.010707	Co-expression	Bassel-Cutler-2008-Germinating Seed Expression
AT1G03880	AT2S3		0.00879597	Co-expression	Bassel-Cutler-2008-Germinating Seed Expression
AT2S1	XERO1		0.00771942	Co-expression	Bassel-Cutler-2008-Germinating Seed Expression
AT2S1	RAB18		0.0094411	Co-expression	Bassel-Cutler-2008-Germinating Seed Expression
AT2S1	OLEO1		0.00967957	Co-expression	Bassel-Cutler-2008-Germinating Seed Expression
AT2S1	LEA29		0.00932774	Co-expression	Bassel-Cutler-2008-Germinating Seed Expression
AT2S1	SESA5		0.0098111	Co-expression	Bassel-Cutler-2008-Germinating Seed Expression
AT2S1	AT2S3		0.00853425	Co-expression	Bassel-Cutler-2008-Germinating Seed Expression
AT2S1	AT1G03880		0.00859589	Co-expression	Bassel-Cutler-2008-Germinating Seed Expression
OL2	XERO1		0.00753594	Co-expression	Bassel-Cutler-2008-Germinating Seed Expression
OL2	RAB18		0.00900672	Co-expression	Bassel-Cutler-2008-Germinating Seed Expression
OL2	OLEO1		0.00919886	Co-expression	Bassel-Cutler-2008-Germinating Seed Expression
OL2	LEA29		0.00893597	Co-expression	Bassel-Cutler-2008-Germinating Seed Expression
OL2	SESA5		0.00971111	Co-expression	Bassel-Cutler-2008-Germinating Seed Expression
OL2	AT2S3		0.00786135	Co-expression	Bassel-Cutler-2008-Germinating Seed Expression
OL2	AT1G03880		0.00799247	Co-expression	Bassel-Cutler-2008-Germinating Seed Expression
OL2	AT2S1		0.00773643	Co-expression	Bassel-Cutler-2008-Germinating Seed Expression
PAP85	XERO1		0.00823676	Co-expression	Bassel-Cutler-2008-Germinating Seed Expression
PAP85	RAB18		0.0103465	Co-expression	Bassel-Cutler-2008-Germinating Seed Expression
PAP85	OLEO1		0.0106148	Co-expression	Bassel-Cutler-2008-Germinating Seed Expression
PAP85	LEA29		0.0102677	Co-expression	Bassel-Cutler-2008-Germinating Seed Expression
PAP85	SESA5		0.0118778	Co-expression	Bassel-Cutler-2008-Germinating Seed Expression
PAP85	AT2S3		0.00883967	Co-expression	Bassel-Cutler-2008-Germinating Seed Expression
PAP85	AT1G03880		0.00907733	Co-expression	Bassel-Cutler-2008-Germinating Seed Expression
PAP85	AT2S1		0.00855722	Co-expression	Bassel-Cutler-2008-Germinating Seed Expression
PAP85	OL2		0.00842536	Co-expression	Bassel-Cutler-2008-Germinating Seed Expression
AT2G33520	XERO1		0.00563132	Co-expression	Bassel-Cutler-2008-Germinating Seed Expression
AT2G33520	AT2G25890		0.0055327	Co-expression	Bassel-Cutler-2008-Germinating Seed Expression
AT5G42290	XERO1		0.00953243	Co-expression	Bassel-Cutler-2008-Germinating Seed Expression
AT5G42290	AT2G25890		0.00894167	Co-expression	Bassel-Cutler-2008-Germinating Seed Expression
AT2G15010	XERO1		0.00835083	Co-expression	Bassel-Cutler-2008-Germinating Seed Expression
AT2G15010	RAB18		0.00926488	Co-expression	Bassel-Cutler-2008-Germinating Seed Expression
AT2G15010	OLEO1		0.0104148	Co-expression	Bassel-Cutler-2008-Germinating Seed Expression
AT2G15010	LEA29		0.0100398	Co-expression	Bassel-Cutler-2008-Germinating Seed Expression
AT2G15010	SESA5		0.0119286	Co-expression	Bassel-Cutler-2008-Germinating Seed Expression
AT2G15010	AT2S3		0.00881499	Co-expression	Bassel-Cutler-2008-Germinating Seed Expression
AT2G15010	AT1G03880		0.00855387	Co-expression	Bassel-Cutler-2008-Germinating Seed Expression
AT2G15010	AT2S1		0.00819988	Co-expression	Bassel-Cutler-2008-Germinating Seed Expression
AT2G15010	OL2		0.00798784	Co-expression	Bassel-Cutler-2008-Germinating Seed Expression
AT2G15010	PAP85		0.00946324	Co-expression	Bassel-Cutler-2008-Germinating Seed Expression
AT2S2	XERO2		0.01167	Co-expression	Bassel-Cutler-2008-Germinating Seed Expression
AT2S2	AT1G03880		0.00895657	Co-expression	Bassel-Cutler-2008-Germinating Seed Expression
AT2S2	AT2S1		0.00865409	Co-expression	Bassel-Cutler-2008-Germinating Seed Expression
AT3G01570	XERO1		0.00804429	Co-expression	Bassel-Cutler-2008-Germinating Seed Expression
AT3G01570	RAB18		0.00918594	Co-expression	Bassel-Cutler-2008-Germinating Seed Expression
AT3G01570	OLEO1		0.00957821	Co-expression	Bassel-Cutler-2008-Germinating Seed Expression
AT3G01570	LEA29		0.00935012	Co-expression	Bassel-Cutler-2008-Germinating Seed Expression
AT3G01570	SESA5		0.0102549	Co-expression	Bassel-Cutler-2008-Germinating Seed Expression
AT3G01570	AT2G25890		0.00741803	Co-expression	Bassel-Cutler-2008-Germinating Seed Expression
AT3G01570	AT2S3		0.00831682	Co-expression	Bassel-Cutler-2008-Germinating Seed Expression
AT3G01570	AT1G03880		0.00828693	Co-expression	Bassel-Cutler-2008-Germinating Seed Expression
AT3G01570	AT2S1		0.00806095	Co-expression	Bassel-Cutler-2008-Germinating Seed Expression
AT3G01570	OL2		0.00783228	Co-expression	Bassel-Cutler-2008-Germinating Seed Expression
AT3G01570	PAP85		0.00877248	Co-expression	Bassel-Cutler-2008-Germinating Seed Expression
AT3G01570	AT2G15010		0.00861489	Co-expression	Bassel-Cutler-2008-Germinating Seed Expression
AT1G47540	XERO1		0.0107453	Co-expression	Bassel-Cutler-2008-Germinating Seed Expression
AT1G47540	AT2G25890		0.00959512	Co-expression	Bassel-Cutler-2008-Germinating Seed Expression
AT1G47540	AT2G33520		0.00693372	Co-expression	Bassel-Cutler-2008-Germinating Seed Expression
PER1	XERO1		0.00993839	Co-expression	Bassel-Cutler-2008-Germinating Seed Expression
PER1	RAB18		0.0125803	Co-expression	Bassel-Cutler-2008-Germinating Seed Expression
PER1	OLEO1		0.0137214	Co-expression	Bassel-Cutler-2008-Germinating Seed Expression
PER1	LEA29		0.0129998	Co-expression	Bassel-Cutler-2008-Germinating Seed Expression
PER1	SESA5		0.014294	Co-expression	Bassel-Cutler-2008-Germinating Seed Expression
PER1	AT2S3		0.0110621	Co-expression	Bassel-Cutler-2008-Germinating Seed Expression
PER1	AT1G03880		0.0110685	Co-expression	Bassel-Cutler-2008-Germinating Seed Expression
PER1	AT2S1		0.0106459	Co-expression	Bassel-Cutler-2008-Germinating Seed Expression
PER1	OL2		0.010135	Co-expression	Bassel-Cutler-2008-Germinating Seed Expression
PER1	PAP85		0.0115209	Co-expression	Bassel-Cutler-2008-Germinating Seed Expression
PER1	AT2G15010		0.0113998	Co-expression	Bassel-Cutler-2008-Germinating Seed Expression
PER1	AT3G01570		0.0105917	Co-expression	Bassel-Cutler-2008-Germinating Seed Expression
AT1G54860	AT2G33520		0.00477332	Co-expression	Bassel-Cutler-2008-Germinating Seed Expression
AT1G54860	AT1G47540		0.0085533	Co-expression	Bassel-Cutler-2008-Germinating Seed Expression
LEA18	XERO1		0.0103152	Co-expression	Bassel-Cutler-2008-Germinating Seed Expression
LEA18	OLEO1		0.0118111	Co-expression	Bassel-Cutler-2008-Germinating Seed Expression
LEA18	LEA29		0.0114597	Co-expression	Bassel-Cutler-2008-Germinating Seed Expression
LEA18	SESA5		0.0130528	Co-expression	Bassel-Cutler-2008-Germinating Seed Expression
LEA18	AT2G25890		0.00882386	Co-expression	Bassel-Cutler-2008-Germinating Seed Expression
LEA18	AT2S3		0.00975524	Co-expression	Bassel-Cutler-2008-Germinating Seed Expression
LEA18	AT1G03880		0.00929546	Co-expression	Bassel-Cutler-2008-Germinating Seed Expression
LEA18	AT2S1		0.00886424	Co-expression	Bassel-Cutler-2008-Germinating Seed Expression
LEA18	OL2		0.00886105	Co-expression	Bassel-Cutler-2008-Germinating Seed Expression
LEA18	PAP85		0.0102387	Co-expression	Bassel-Cutler-2008-Germinating Seed Expression
LEA18	AT2G15010		0.0112853	Co-expression	Bassel-Cutler-2008-Germinating Seed Expression
LEA18	AT3G01570		0.009498	Co-expression	Bassel-Cutler-2008-Germinating Seed Expression
LEA18	PER1		0.0135591	Co-expression	Bassel-Cutler-2008-Germinating Seed Expression
CRD	AT2S2		0.0113745	Co-expression	Bassel-Cutler-2008-Germinating Seed Expression
CRD	AT1G54860		0.00884305	Co-expression	Bassel-Cutler-2008-Germinating Seed Expression
OLEO2	XERO1		0.00878967	Co-expression	Bassel-Cutler-2008-Germinating Seed Expression
OLEO2	RAB18		0.0105855	Co-expression	Bassel-Cutler-2008-Germinating Seed Expression
OLEO2	OLEO1		0.0113497	Co-expression	Bassel-Cutler-2008-Germinating Seed Expression
OLEO2	LEA29		0.0108263	Co-expression	Bassel-Cutler-2008-Germinating Seed Expression
OLEO2	SESA5		0.0120399	Co-expression	Bassel-Cutler-2008-Germinating Seed Expression
OLEO2	AT2S3		0.00943139	Co-expression	Bassel-Cutler-2008-Germinating Seed Expression
OLEO2	AT1G03880		0.00945032	Co-expression	Bassel-Cutler-2008-Germinating Seed Expression
OLEO2	AT2S1		0.00915106	Co-expression	Bassel-Cutler-2008-Germinating Seed Expression
OLEO2	OL2		0.00877291	Co-expression	Bassel-Cutler-2008-Germinating Seed Expression
OLEO2	PAP85		0.00997444	Co-expression	Bassel-Cutler-2008-Germinating Seed Expression
OLEO2	AT2G15010		0.00983375	Co-expression	Bassel-Cutler-2008-Germinating Seed Expression
OLEO2	AT3G01570		0.00922338	Co-expression	Bassel-Cutler-2008-Germinating Seed Expression
OLEO2	PER1		0.0126695	Co-expression	Bassel-Cutler-2008-Germinating Seed Expression
OLEO2	LEA18		0.011041	Co-expression	Bassel-Cutler-2008-Germinating Seed Expression
AT3G63040	AT4G39130		0.0163935	Co-expression	Bassel-Cutler-2008-Germinating Seed Expression
AT3G63040	AT2G33520		0.00878455	Co-expression	Bassel-Cutler-2008-Germinating Seed Expression
AT4G31830	XERO1		0.0102696	Co-expression	Bassel-Cutler-2008-Germinating Seed Expression
AT4G31830	AT2G25890		0.00962629	Co-expression	Bassel-Cutler-2008-Germinating Seed Expression
AT4G31830	AT2G33520		0.00707493	Co-expression	Bassel-Cutler-2008-Germinating Seed Expression
AT4G31830	AT5G42290		0.0131378	Co-expression	Bassel-Cutler-2008-Germinating Seed Expression
AT4G31830	AT3G63040		0.0163537	Co-expression	Bassel-Cutler-2008-Germinating Seed Expression
AT2S4	AT2S2		0.0171508	Co-expression	Bassel-Cutler-2008-Germinating Seed Expression
AT2S4	AT1G54860		0.0111176	Co-expression	Bassel-Cutler-2008-Germinating Seed Expression
AT2S4	CRD		0.0175028	Co-expression	Bassel-Cutler-2008-Germinating Seed Expression
OL3	OLEO1		0.0136078	Co-expression	Bassel-Cutler-2008-Germinating Seed Expression
OL3	AT2S3		0.0116486	Co-expression	Bassel-Cutler-2008-Germinating Seed Expression
OL3	AT2S1		0.0109665	Co-expression	Bassel-Cutler-2008-Germinating Seed Expression
OL3	AT2G15010		0.0127598	Co-expression	Bassel-Cutler-2008-Germinating Seed Expression
OL3	AT3G01570		0.0109752	Co-expression	Bassel-Cutler-2008-Germinating Seed Expression
OL3	PER1		0.0160101	Co-expression	Bassel-Cutler-2008-Germinating Seed Expression
OL3	LEA18		0.0153298	Co-expression	Bassel-Cutler-2008-Germinating Seed Expression
OL3	OLEO2		0.0133779	Co-expression	Bassel-Cutler-2008-Germinating Seed Expression
OL3	AT4G31830		0.0154546	Co-expression	Bassel-Cutler-2008-Germinating Seed Expression
AT5G66780	XERO1		0.00824177	Co-expression	Bassel-Cutler-2008-Germinating Seed Expression
AT5G66780	RAB18		0.00974396	Co-expression	Bassel-Cutler-2008-Germinating Seed Expression
AT5G66780	OLEO1		0.0110462	Co-expression	Bassel-Cutler-2008-Germinating Seed Expression
AT5G66780	LEA29		0.0106165	Co-expression	Bassel-Cutler-2008-Germinating Seed Expression
AT5G66780	SESA5		0.012413	Co-expression	Bassel-Cutler-2008-Germinating Seed Expression
AT5G66780	AT2S3		0.00886761	Co-expression	Bassel-Cutler-2008-Germinating Seed Expression
AT5G66780	AT1G03880		0.00891707	Co-expression	Bassel-Cutler-2008-Germinating Seed Expression
AT5G66780	AT2S1		0.00829767	Co-expression	Bassel-Cutler-2008-Germinating Seed Expression
AT5G66780	OL2		0.00793893	Co-expression	Bassel-Cutler-2008-Germinating Seed Expression
AT5G66780	PAP85		0.00933196	Co-expression	Bassel-Cutler-2008-Germinating Seed Expression
AT5G66780	AT2G15010		0.00977882	Co-expression	Bassel-Cutler-2008-Germinating Seed Expression
AT5G66780	AT3G01570		0.00835843	Co-expression	Bassel-Cutler-2008-Germinating Seed Expression
AT5G66780	PER1		0.0120803	Co-expression	Bassel-Cutler-2008-Germinating Seed Expression
AT5G66780	LEA18		0.0114558	Co-expression	Bassel-Cutler-2008-Germinating Seed Expression
AT5G66780	OLEO2		0.0100404	Co-expression	Bassel-Cutler-2008-Germinating Seed Expression
AT5G66780	OL3		0.0127465	Co-expression	Bassel-Cutler-2008-Germinating Seed Expression
OEP162	XERO1		0.00888143	Co-expression	Bassel-Cutler-2008-Germinating Seed Expression
OEP162	RAB18		0.00910999	Co-expression	Bassel-Cutler-2008-Germinating Seed Expression
OEP162	OLEO1		0.00967854	Co-expression	Bassel-Cutler-2008-Germinating Seed Expression
OEP162	LEA29		0.00963383	Co-expression	Bassel-Cutler-2008-Germinating Seed Expression
OEP162	SESA5		0.0103331	Co-expression	Bassel-Cutler-2008-Germinating Seed Expression
OEP162	AT2G25890		0.00782183	Co-expression	Bassel-Cutler-2008-Germinating Seed Expression
OEP162	AT2S3		0.00869603	Co-expression	Bassel-Cutler-2008-Germinating Seed Expression
OEP162	AT1G03880		0.00842303	Co-expression	Bassel-Cutler-2008-Germinating Seed Expression
OEP162	AT2S1		0.00810601	Co-expression	Bassel-Cutler-2008-Germinating Seed Expression
OEP162	OL2		0.00774773	Co-expression	Bassel-Cutler-2008-Germinating Seed Expression
OEP162	PAP85		0.00866394	Co-expression	Bassel-Cutler-2008-Germinating Seed Expression
OEP162	AT5G42290		0.00924033	Co-expression	Bassel-Cutler-2008-Germinating Seed Expression
OEP162	AT2G15010		0.00883667	Co-expression	Bassel-Cutler-2008-Germinating Seed Expression
OEP162	AT3G01570		0.00821662	Co-expression	Bassel-Cutler-2008-Germinating Seed Expression
OEP162	AT1G47540		0.0102263	Co-expression	Bassel-Cutler-2008-Germinating Seed Expression
OEP162	PER1		0.0108008	Co-expression	Bassel-Cutler-2008-Germinating Seed Expression
OEP162	LEA18		0.0104087	Co-expression	Bassel-Cutler-2008-Germinating Seed Expression
OEP162	OLEO2		0.00927494	Co-expression	Bassel-Cutler-2008-Germinating Seed Expression
OEP162	OL3		0.0113164	Co-expression	Bassel-Cutler-2008-Germinating Seed Expression
OEP162	AT5G66780		0.00910524	Co-expression	Bassel-Cutler-2008-Germinating Seed Expression
AT3G19920	XERO1		0.0114267	Co-expression	Bassel-Cutler-2008-Germinating Seed Expression
AT3G19920	LEA29		0.0120846	Co-expression	Bassel-Cutler-2008-Germinating Seed Expression
AT3G19920	AT2S3		0.0108394	Co-expression	Bassel-Cutler-2008-Germinating Seed Expression
AT3G19920	OL2		0.0104292	Co-expression	Bassel-Cutler-2008-Germinating Seed Expression
AT3G19920	PAP85		0.0112419	Co-expression	Bassel-Cutler-2008-Germinating Seed Expression
AT3G19920	AT3G01570		0.011142	Co-expression	Bassel-Cutler-2008-Germinating Seed Expression
AT3G19920	AT1G47540		0.0137409	Co-expression	Bassel-Cutler-2008-Germinating Seed Expression
AT3G19920	AT1G54860		0.00910873	Co-expression	Bassel-Cutler-2008-Germinating Seed Expression
AT3G19920	AT2S4		0.0186372	Co-expression	Bassel-Cutler-2008-Germinating Seed Expression
AT3G19920	OEP162		0.0112289	Co-expression	Bassel-Cutler-2008-Germinating Seed Expression
GASA3	XERO1		0.00582955	Co-expression	Bassel-Cutler-2008-Germinating Seed Expression
GASA3	OLEO1		0.0061157	Co-expression	Bassel-Cutler-2008-Germinating Seed Expression
GASA3	LEA29		0.00590176	Co-expression	Bassel-Cutler-2008-Germinating Seed Expression
GASA3	AT2G25890		0.00552255	Co-expression	Bassel-Cutler-2008-Germinating Seed Expression
GASA3	AT2S3		0.00559081	Co-expression	Bassel-Cutler-2008-Germinating Seed Expression
GASA3	AT1G03880		0.00529738	Co-expression	Bassel-Cutler-2008-Germinating Seed Expression
GASA3	AT2S1		0.00534405	Co-expression	Bassel-Cutler-2008-Germinating Seed Expression
GASA3	OL2		0.0050121	Co-expression	Bassel-Cutler-2008-Germinating Seed Expression
GASA3	AT5G42290		0.0065274	Co-expression	Bassel-Cutler-2008-Germinating Seed Expression
GASA3	AT2G15010		0.00553262	Co-expression	Bassel-Cutler-2008-Germinating Seed Expression
GASA3	AT3G01570		0.00539028	Co-expression	Bassel-Cutler-2008-Germinating Seed Expression
GASA3	AT1G47540		0.0068324	Co-expression	Bassel-Cutler-2008-Germinating Seed Expression
GASA3	PER1		0.00680563	Co-expression	Bassel-Cutler-2008-Germinating Seed Expression
GASA3	LEA18		0.00650239	Co-expression	Bassel-Cutler-2008-Germinating Seed Expression
GASA3	OLEO2		0.00593721	Co-expression	Bassel-Cutler-2008-Germinating Seed Expression
GASA3	AT4G31830		0.00676522	Co-expression	Bassel-Cutler-2008-Germinating Seed Expression
GASA3	OL3		0.00833222	Co-expression	Bassel-Cutler-2008-Germinating Seed Expression
GASA3	AT5G66780		0.00550561	Co-expression	Bassel-Cutler-2008-Germinating Seed Expression
GASA3	OEP162		0.00570643	Co-expression	Bassel-Cutler-2008-Germinating Seed Expression
AT3G12960	XERO1		0.00933429	Co-expression	Bassel-Cutler-2008-Germinating Seed Expression
AT3G12960	AT2G25890		0.00862614	Co-expression	Bassel-Cutler-2008-Germinating Seed Expression
AT3G12960	OL2		0.00773695	Co-expression	Bassel-Cutler-2008-Germinating Seed Expression
AT3G12960	PAP85		0.00861541	Co-expression	Bassel-Cutler-2008-Germinating Seed Expression
AT3G12960	AT2G33520		0.00588396	Co-expression	Bassel-Cutler-2008-Germinating Seed Expression
AT3G12960	AT5G42290		0.0106285	Co-expression	Bassel-Cutler-2008-Germinating Seed Expression
AT3G12960	AT2G15010		0.0086505	Co-expression	Bassel-Cutler-2008-Germinating Seed Expression
AT3G12960	AT3G01570		0.00811065	Co-expression	Bassel-Cutler-2008-Germinating Seed Expression
AT3G12960	AT1G47540		0.0109018	Co-expression	Bassel-Cutler-2008-Germinating Seed Expression
AT3G12960	PER1		0.0102072	Co-expression	Bassel-Cutler-2008-Germinating Seed Expression
AT3G12960	LEA18		0.010648	Co-expression	Bassel-Cutler-2008-Germinating Seed Expression
AT3G12960	AT4G31830		0.0115755	Co-expression	Bassel-Cutler-2008-Germinating Seed Expression
AT3G12960	OEP162		0.00881936	Co-expression	Bassel-Cutler-2008-Germinating Seed Expression
AT3G12960	GASA3		0.00601201	Co-expression	Bassel-Cutler-2008-Germinating Seed Expression
OBAP2A	RAB18		0.00632625	Co-expression	Bassel-Cutler-2008-Germinating Seed Expression
OBAP2A	AT2S3		0.00561222	Co-expression	Bassel-Cutler-2008-Germinating Seed Expression
OBAP2A	AT1G03880		0.00564396	Co-expression	Bassel-Cutler-2008-Germinating Seed Expression
OBAP2A	AT2S1		0.00572361	Co-expression	Bassel-Cutler-2008-Germinating Seed Expression
OBAP2A	OL2		0.00535715	Co-expression	Bassel-Cutler-2008-Germinating Seed Expression
OBAP2A	PAP85		0.0057479	Co-expression	Bassel-Cutler-2008-Germinating Seed Expression
OBAP2A	AT2S2		0.00655615	Co-expression	Bassel-Cutler-2008-Germinating Seed Expression
OBAP2A	AT3G01570		0.00562342	Co-expression	Bassel-Cutler-2008-Germinating Seed Expression
OBAP2A	AT1G47540		0.00725233	Co-expression	Bassel-Cutler-2008-Germinating Seed Expression
OBAP2A	AT1G54860		0.0050688	Co-expression	Bassel-Cutler-2008-Germinating Seed Expression
OBAP2A	OLEO2		0.00596827	Co-expression	Bassel-Cutler-2008-Germinating Seed Expression
OBAP2A	AT2S4		0.00948313	Co-expression	Bassel-Cutler-2008-Germinating Seed Expression
OBAP2A	AT3G19920		0.00797844	Co-expression	Bassel-Cutler-2008-Germinating Seed Expression
PXG1	AT2G33520		0.0050249	Co-expression	Bassel-Cutler-2008-Germinating Seed Expression
PXG1	AT2S2		0.00801573	Co-expression	Bassel-Cutler-2008-Germinating Seed Expression
PXG1	AT1G47540		0.00884865	Co-expression	Bassel-Cutler-2008-Germinating Seed Expression
PXG1	AT1G54860		0.00650432	Co-expression	Bassel-Cutler-2008-Germinating Seed Expression
PXG1	CRD		0.00952519	Co-expression	Bassel-Cutler-2008-Germinating Seed Expression
PXG1	AT2S4		0.0121662	Co-expression	Bassel-Cutler-2008-Germinating Seed Expression
PXG1	AT3G19920		0.00981112	Co-expression	Bassel-Cutler-2008-Germinating Seed Expression
PXG1	OBAP2A		0.0054654	Co-expression	Bassel-Cutler-2008-Germinating Seed Expression
OBAP1A	XERO1		0.00644213	Co-expression	Bassel-Cutler-2008-Germinating Seed Expression
OBAP1A	RAB18		0.00727899	Co-expression	Bassel-Cutler-2008-Germinating Seed Expression
OBAP1A	OLEO1		0.00684218	Co-expression	Bassel-Cutler-2008-Germinating Seed Expression
OBAP1A	LEA29		0.00690984	Co-expression	Bassel-Cutler-2008-Germinating Seed Expression
OBAP1A	AT2S3		0.00645451	Co-expression	Bassel-Cutler-2008-Germinating Seed Expression
OBAP1A	AT1G03880		0.00652167	Co-expression	Bassel-Cutler-2008-Germinating Seed Expression
OBAP1A	AT2S1		0.00652448	Co-expression	Bassel-Cutler-2008-Germinating Seed Expression
OBAP1A	OL2		0.00608166	Co-expression	Bassel-Cutler-2008-Germinating Seed Expression
OBAP1A	PAP85		0.00654174	Co-expression	Bassel-Cutler-2008-Germinating Seed Expression
OBAP1A	AT2S2		0.00735594	Co-expression	Bassel-Cutler-2008-Germinating Seed Expression
OBAP1A	AT3G01570		0.00629142	Co-expression	Bassel-Cutler-2008-Germinating Seed Expression
OBAP1A	AT1G47540		0.00809279	Co-expression	Bassel-Cutler-2008-Germinating Seed Expression
OBAP1A	PER1		0.00761474	Co-expression	Bassel-Cutler-2008-Germinating Seed Expression
OBAP1A	AT1G54860		0.00548644	Co-expression	Bassel-Cutler-2008-Germinating Seed Expression
OBAP1A	OLEO2		0.00675835	Co-expression	Bassel-Cutler-2008-Germinating Seed Expression
OBAP1A	AT2S4		0.0106375	Co-expression	Bassel-Cutler-2008-Germinating Seed Expression
OBAP1A	OEP162		0.00639472	Co-expression	Bassel-Cutler-2008-Germinating Seed Expression
OBAP1A	AT3G19920		0.00887401	Co-expression	Bassel-Cutler-2008-Germinating Seed Expression
OBAP1A	OBAP2A		0.00503215	Co-expression	Bassel-Cutler-2008-Germinating Seed Expression
OBAP1A	PXG1		0.00585328	Co-expression	Bassel-Cutler-2008-Germinating Seed Expression
CRA1	RAB18		0.0116762	Co-expression	Bassel-Cutler-2008-Germinating Seed Expression
CRA1	OLEO1		0.0129288	Co-expression	Bassel-Cutler-2008-Germinating Seed Expression
CRA1	LEA29		0.0123369	Co-expression	Bassel-Cutler-2008-Germinating Seed Expression
CRA1	SESA5		0.0148489	Co-expression	Bassel-Cutler-2008-Germinating Seed Expression
CRA1	AT2S3		0.010235	Co-expression	Bassel-Cutler-2008-Germinating Seed Expression
CRA1	AT1G03880		0.0105272	Co-expression	Bassel-Cutler-2008-Germinating Seed Expression
CRA1	AT2S1		0.00970448	Co-expression	Bassel-Cutler-2008-Germinating Seed Expression
CRA1	OL2		0.00898888	Co-expression	Bassel-Cutler-2008-Germinating Seed Expression
CRA1	PAP85		0.0107848	Co-expression	Bassel-Cutler-2008-Germinating Seed Expression
CRA1	AT2G15010		0.0108911	Co-expression	Bassel-Cutler-2008-Germinating Seed Expression
CRA1	AT3G01570		0.00939877	Co-expression	Bassel-Cutler-2008-Germinating Seed Expression
CRA1	PER1		0.0140413	Co-expression	Bassel-Cutler-2008-Germinating Seed Expression
CRA1	LEA18		0.0121555	Co-expression	Bassel-Cutler-2008-Germinating Seed Expression
CRA1	OLEO2		0.0114407	Co-expression	Bassel-Cutler-2008-Germinating Seed Expression
CRA1	AT5G66780		0.0122156	Co-expression	Bassel-Cutler-2008-Germinating Seed Expression
CRA1	OEP162		0.00992155	Co-expression	Bassel-Cutler-2008-Germinating Seed Expression
AT4G21020	XERO1		0.0107267	Co-expression	Bassel-Cutler-2008-Germinating Seed Expression
AT4G21020	AT2G25890		0.00973667	Co-expression	Bassel-Cutler-2008-Germinating Seed Expression
AT4G21020	AT2S3		0.0100754	Co-expression	Bassel-Cutler-2008-Germinating Seed Expression
AT4G21020	AT2S1		0.00943209	Co-expression	Bassel-Cutler-2008-Germinating Seed Expression
AT4G21020	AT5G42290		0.0117135	Co-expression	Bassel-Cutler-2008-Germinating Seed Expression
AT4G21020	AT2G15010		0.00974603	Co-expression	Bassel-Cutler-2008-Germinating Seed Expression
AT4G21020	AT1G47540		0.0130264	Co-expression	Bassel-Cutler-2008-Germinating Seed Expression
AT4G21020	LEA18		0.011528	Co-expression	Bassel-Cutler-2008-Germinating Seed Expression
AT4G21020	AT4G31830		0.0121513	Co-expression	Bassel-Cutler-2008-Germinating Seed Expression
AT4G21020	OEP162		0.0105712	Co-expression	Bassel-Cutler-2008-Germinating Seed Expression
AT4G21020	AT3G19920		0.0136972	Co-expression	Bassel-Cutler-2008-Germinating Seed Expression
AT4G21020	GASA3		0.00688615	Co-expression	Bassel-Cutler-2008-Germinating Seed Expression
AT4G21020	AT3G12960		0.0107917	Co-expression	Bassel-Cutler-2008-Germinating Seed Expression
AT4G21020	OBAP1A		0.00787341	Co-expression	Bassel-Cutler-2008-Germinating Seed Expression
AT3G15280	AT2G33520		0.00648433	Co-expression	Bassel-Cutler-2008-Germinating Seed Expression
AT3G15280	AT3G63040		0.0153591	Co-expression	Bassel-Cutler-2008-Germinating Seed Expression
AT5G44310	XERO1		0.00694212	Co-expression	Bassel-Cutler-2008-Germinating Seed Expression
AT5G44310	AT2G25890		0.00665491	Co-expression	Bassel-Cutler-2008-Germinating Seed Expression
AT5G44310	AT2S3		0.00663307	Co-expression	Bassel-Cutler-2008-Germinating Seed Expression
AT5G44310	AT2G33520		0.00482152	Co-expression	Bassel-Cutler-2008-Germinating Seed Expression
AT5G44310	AT5G42290		0.00813309	Co-expression	Bassel-Cutler-2008-Germinating Seed Expression
AT5G44310	AT1G47540		0.00839735	Co-expression	Bassel-Cutler-2008-Germinating Seed Expression
AT5G44310	AT4G31830		0.00823996	Co-expression	Bassel-Cutler-2008-Germinating Seed Expression
AT5G44310	OEP162		0.00681037	Co-expression	Bassel-Cutler-2008-Germinating Seed Expression
AT5G44310	GASA3		0.00470735	Co-expression	Bassel-Cutler-2008-Germinating Seed Expression
AT5G44310	AT3G12960		0.00713953	Co-expression	Bassel-Cutler-2008-Germinating Seed Expression
AT5G44310	AT4G21020		0.00888292	Co-expression	Bassel-Cutler-2008-Germinating Seed Expression
AT5G44310	AT3G15280		0.00790061	Co-expression	Bassel-Cutler-2008-Germinating Seed Expression
AT2G34315	AT4G39130		0.0144219	Co-expression	Bassel-Cutler-2008-Germinating Seed Expression
AT1G65090	XERO1		0.00811981	Co-expression	Bassel-Cutler-2008-Germinating Seed Expression
AT1G65090	OLEO1		0.00889804	Co-expression	Bassel-Cutler-2008-Germinating Seed Expression
AT1G65090	SESA5		0.0095295	Co-expression	Bassel-Cutler-2008-Germinating Seed Expression
AT1G65090	AT2G25890		0.00790111	Co-expression	Bassel-Cutler-2008-Germinating Seed Expression
AT1G65090	AT2S3		0.00787872	Co-expression	Bassel-Cutler-2008-Germinating Seed Expression
AT1G65090	AT2S1		0.00767745	Co-expression	Bassel-Cutler-2008-Germinating Seed Expression
AT1G65090	OL2		0.00744994	Co-expression	Bassel-Cutler-2008-Germinating Seed Expression
AT1G65090	PAP85		0.00827988	Co-expression	Bassel-Cutler-2008-Germinating Seed Expression
AT1G65090	AT2G15010		0.00872658	Co-expression	Bassel-Cutler-2008-Germinating Seed Expression
AT1G65090	AT3G01570		0.00807791	Co-expression	Bassel-Cutler-2008-Germinating Seed Expression
AT1G65090	PER1		0.00998107	Co-expression	Bassel-Cutler-2008-Germinating Seed Expression
AT1G65090	LEA18		0.0097762	Co-expression	Bassel-Cutler-2008-Germinating Seed Expression
AT1G65090	OLEO2		0.00888735	Co-expression	Bassel-Cutler-2008-Germinating Seed Expression
AT1G65090	AT4G31830		0.00976342	Co-expression	Bassel-Cutler-2008-Germinating Seed Expression
AT1G65090	OL3		0.0129189	Co-expression	Bassel-Cutler-2008-Germinating Seed Expression
AT1G65090	AT5G66780		0.00815225	Co-expression	Bassel-Cutler-2008-Germinating Seed Expression
AT1G65090	OEP162		0.00807861	Co-expression	Bassel-Cutler-2008-Germinating Seed Expression
AT1G65090	GASA3		0.0056392	Co-expression	Bassel-Cutler-2008-Germinating Seed Expression
AT1G65090	AT3G12960		0.00861249	Co-expression	Bassel-Cutler-2008-Germinating Seed Expression
AT1G65090	PXG1		0.00685397	Co-expression	Bassel-Cutler-2008-Germinating Seed Expression
AT1G65090	AT4G21020		0.00964347	Co-expression	Bassel-Cutler-2008-Germinating Seed Expression
AT1G16850	XERO2		0.0108693	Co-expression	Bassel-Cutler-2008-Germinating Seed Expression
AT1G16850	AT2G33520		0.00654809	Co-expression	Bassel-Cutler-2008-Germinating Seed Expression
AT1G16850	AT1G54860		0.00778893	Co-expression	Bassel-Cutler-2008-Germinating Seed Expression
AT1G16850	AT3G63040		0.0142275	Co-expression	Bassel-Cutler-2008-Germinating Seed Expression
AT1G16850	PXG1		0.00812533	Co-expression	Bassel-Cutler-2008-Germinating Seed Expression
LEA46	XERO1		0.0113808	Co-expression	Bassel-Cutler-2008-Germinating Seed Expression
LEA46	RAB18		0.0133323	Co-expression	Bassel-Cutler-2008-Germinating Seed Expression
LEA46	OLEO1		0.0138862	Co-expression	Bassel-Cutler-2008-Germinating Seed Expression
LEA46	LEA29		0.0135104	Co-expression	Bassel-Cutler-2008-Germinating Seed Expression
LEA46	SESA5		0.0143666	Co-expression	Bassel-Cutler-2008-Germinating Seed Expression
LEA46	AT2S3		0.011812	Co-expression	Bassel-Cutler-2008-Germinating Seed Expression
LEA46	AT1G03880		0.0120097	Co-expression	Bassel-Cutler-2008-Germinating Seed Expression
LEA46	AT2S1		0.0110221	Co-expression	Bassel-Cutler-2008-Germinating Seed Expression
LEA46	OL2		0.0102995	Co-expression	Bassel-Cutler-2008-Germinating Seed Expression
LEA46	PAP85		0.011489	Co-expression	Bassel-Cutler-2008-Germinating Seed Expression
LEA46	AT2G15010		0.0113958	Co-expression	Bassel-Cutler-2008-Germinating Seed Expression
LEA46	AT3G01570		0.0107532	Co-expression	Bassel-Cutler-2008-Germinating Seed Expression
LEA46	AT1G47540		0.0136361	Co-expression	Bassel-Cutler-2008-Germinating Seed Expression
LEA46	PER1		0.0155308	Co-expression	Bassel-Cutler-2008-Germinating Seed Expression
LEA46	LEA18		0.01439	Co-expression	Bassel-Cutler-2008-Germinating Seed Expression
LEA46	OLEO2		0.012556	Co-expression	Bassel-Cutler-2008-Germinating Seed Expression
LEA46	AT5G66780		0.0129351	Co-expression	Bassel-Cutler-2008-Germinating Seed Expression
LEA46	OEP162		0.0121243	Co-expression	Bassel-Cutler-2008-Germinating Seed Expression
LEA46	GASA3		0.00753019	Co-expression	Bassel-Cutler-2008-Germinating Seed Expression
LEA46	CRA1		0.0147642	Co-expression	Bassel-Cutler-2008-Germinating Seed Expression
LEA46	AT4G21020		0.0140978	Co-expression	Bassel-Cutler-2008-Germinating Seed Expression
AT4G28520	RAB18		0.0132091	Co-expression	Bassel-Cutler-2008-Germinating Seed Expression
AT4G28520	OLEO1		0.0143212	Co-expression	Bassel-Cutler-2008-Germinating Seed Expression
AT4G28520	LEA29		0.0137214	Co-expression	Bassel-Cutler-2008-Germinating Seed Expression
AT4G28520	SESA5		0.0171949	Co-expression	Bassel-Cutler-2008-Germinating Seed Expression
AT4G28520	AT2S3		0.0111789	Co-expression	Bassel-Cutler-2008-Germinating Seed Expression
AT4G28520	AT1G03880		0.0117055	Co-expression	Bassel-Cutler-2008-Germinating Seed Expression
AT4G28520	AT2S1		0.0105514	Co-expression	Bassel-Cutler-2008-Germinating Seed Expression
AT4G28520	OL2		0.00994104	Co-expression	Bassel-Cutler-2008-Germinating Seed Expression
AT4G28520	PAP85		0.0120935	Co-expression	Bassel-Cutler-2008-Germinating Seed Expression
AT4G28520	AT2G15010		0.0121553	Co-expression	Bassel-Cutler-2008-Germinating Seed Expression
AT4G28520	AT3G01570		0.010354	Co-expression	Bassel-Cutler-2008-Germinating Seed Expression
AT4G28520	PER1		0.0154423	Co-expression	Bassel-Cutler-2008-Germinating Seed Expression
AT4G28520	LEA18		0.0134559	Co-expression	Bassel-Cutler-2008-Germinating Seed Expression
AT4G28520	OLEO2		0.0125955	Co-expression	Bassel-Cutler-2008-Germinating Seed Expression
AT4G28520	AT5G66780		0.0138107	Co-expression	Bassel-Cutler-2008-Germinating Seed Expression
AT4G28520	OEP162		0.010974	Co-expression	Bassel-Cutler-2008-Germinating Seed Expression
AT4G28520	CRA1		0.0171369	Co-expression	Bassel-Cutler-2008-Germinating Seed Expression
AT4G28520	LEA46		0.0168317	Co-expression	Bassel-Cutler-2008-Germinating Seed Expression
FER2	XERO1		0.00631241	Co-expression	Bassel-Cutler-2008-Germinating Seed Expression
FER2	LEA29		0.00637643	Co-expression	Bassel-Cutler-2008-Germinating Seed Expression
FER2	AT2S3		0.00593938	Co-expression	Bassel-Cutler-2008-Germinating Seed Expression
FER2	AT1G03880		0.00588889	Co-expression	Bassel-Cutler-2008-Germinating Seed Expression
FER2	AT2S1		0.00580027	Co-expression	Bassel-Cutler-2008-Germinating Seed Expression
FER2	OL2		0.00559445	Co-expression	Bassel-Cutler-2008-Germinating Seed Expression
FER2	PAP85		0.00617044	Co-expression	Bassel-Cutler-2008-Germinating Seed Expression
FER2	AT2G15010		0.00612234	Co-expression	Bassel-Cutler-2008-Germinating Seed Expression
FER2	AT2S2		0.00696524	Co-expression	Bassel-Cutler-2008-Germinating Seed Expression
FER2	AT3G01570		0.00595886	Co-expression	Bassel-Cutler-2008-Germinating Seed Expression
FER2	AT1G47540		0.00759653	Co-expression	Bassel-Cutler-2008-Germinating Seed Expression
FER2	AT1G54860		0.00530922	Co-expression	Bassel-Cutler-2008-Germinating Seed Expression
FER2	CRD		0.00777146	Co-expression	Bassel-Cutler-2008-Germinating Seed Expression
FER2	AT2S4		0.0101559	Co-expression	Bassel-Cutler-2008-Germinating Seed Expression
FER2	OEP162		0.00616522	Co-expression	Bassel-Cutler-2008-Germinating Seed Expression
FER2	AT3G19920		0.00844386	Co-expression	Bassel-Cutler-2008-Germinating Seed Expression
FER2	AT3G12960		0.00650955	Co-expression	Bassel-Cutler-2008-Germinating Seed Expression
FER2	OBAP2A		0.00458837	Co-expression	Bassel-Cutler-2008-Germinating Seed Expression
FER2	PXG1		0.00578914	Co-expression	Bassel-Cutler-2008-Germinating Seed Expression
FER2	OBAP1A		0.00502993	Co-expression	Bassel-Cutler-2008-Germinating Seed Expression
FER2	AT4G21020		0.00773713	Co-expression	Bassel-Cutler-2008-Germinating Seed Expression
FER2	AT5G44310		0.00517556	Co-expression	Bassel-Cutler-2008-Germinating Seed Expression
FER2	AT1G65090		0.00598354	Co-expression	Bassel-Cutler-2008-Germinating Seed Expression
AT5G24130	AT2G25890		0.0116777	Co-expression	Bassel-Cutler-2008-Germinating Seed Expression
AT5G24130	GASA3		0.00778789	Co-expression	Bassel-Cutler-2008-Germinating Seed Expression
AT5G24130	AT1G65090		0.0117781	Co-expression	Bassel-Cutler-2008-Germinating Seed Expression
AT2G19320	AT2G33520		0.00814866	Co-expression	Bassel-Cutler-2008-Germinating Seed Expression
AT2G19320	AT5G42290		0.0142996	Co-expression	Bassel-Cutler-2008-Germinating Seed Expression
AT2G19320	AT1G54860		0.00963025	Co-expression	Bassel-Cutler-2008-Germinating Seed Expression
AT2G19320	AT4G31830		0.0163624	Co-expression	Bassel-Cutler-2008-Germinating Seed Expression
AT1G04560	XERO1		0.00915151	Co-expression	Bassel-Cutler-2008-Germinating Seed Expression
AT1G04560	RAB18		0.0117764	Co-expression	Bassel-Cutler-2008-Germinating Seed Expression
AT1G04560	OLEO1		0.0118793	Co-expression	Bassel-Cutler-2008-Germinating Seed Expression
AT1G04560	LEA29		0.011573	Co-expression	Bassel-Cutler-2008-Germinating Seed Expression
AT1G04560	SESA5		0.0123277	Co-expression	Bassel-Cutler-2008-Germinating Seed Expression
AT1G04560	AT2S3		0.00985588	Co-expression	Bassel-Cutler-2008-Germinating Seed Expression
AT1G04560	AT1G03880		0.0104129	Co-expression	Bassel-Cutler-2008-Germinating Seed Expression
AT1G04560	AT2S1		0.00956253	Co-expression	Bassel-Cutler-2008-Germinating Seed Expression
AT1G04560	OL2		0.00901101	Co-expression	Bassel-Cutler-2008-Germinating Seed Expression
AT1G04560	PAP85		0.0101415	Co-expression	Bassel-Cutler-2008-Germinating Seed Expression
AT1G04560	AT2G15010		0.00963154	Co-expression	Bassel-Cutler-2008-Germinating Seed Expression
AT1G04560	AT3G01570		0.00931583	Co-expression	Bassel-Cutler-2008-Germinating Seed Expression
AT1G04560	PER1		0.0130409	Co-expression	Bassel-Cutler-2008-Germinating Seed Expression
AT1G04560	LEA18		0.0113719	Co-expression	Bassel-Cutler-2008-Germinating Seed Expression
AT1G04560	OLEO2		0.010746	Co-expression	Bassel-Cutler-2008-Germinating Seed Expression
AT1G04560	AT5G66780		0.0104887	Co-expression	Bassel-Cutler-2008-Germinating Seed Expression
AT1G04560	OEP162		0.0097622	Co-expression	Bassel-Cutler-2008-Germinating Seed Expression
AT1G04560	GASA3		0.00612746	Co-expression	Bassel-Cutler-2008-Germinating Seed Expression
AT1G04560	OBAP1A		0.00724772	Co-expression	Bassel-Cutler-2008-Germinating Seed Expression
AT1G04560	CRA1		0.0123163	Co-expression	Bassel-Cutler-2008-Germinating Seed Expression
AT1G04560	LEA46		0.0147453	Co-expression	Bassel-Cutler-2008-Germinating Seed Expression
AT1G04560	AT4G28520		0.0138457	Co-expression	Bassel-Cutler-2008-Germinating Seed Expression
AT1G22600	AT4G39130		0.00953621	Co-expression	Bassel-Cutler-2008-Germinating Seed Expression
AT1G22600	AT2G25890		0.0070706	Co-expression	Bassel-Cutler-2008-Germinating Seed Expression
AT1G22600	AT2G33520		0.00498889	Co-expression	Bassel-Cutler-2008-Germinating Seed Expression
AT1G22600	OL3		0.0105178	Co-expression	Bassel-Cutler-2008-Germinating Seed Expression
AT1G22600	AT2G34315		0.0101005	Co-expression	Bassel-Cutler-2008-Germinating Seed Expression
AT1G22600	AT5G24130		0.0114076	Co-expression	Bassel-Cutler-2008-Germinating Seed Expression
ECP63	XERO1		0.0100992	Co-expression	Bassel-Cutler-2008-Germinating Seed Expression
ECP63	AT2G25890		0.0104444	Co-expression	Bassel-Cutler-2008-Germinating Seed Expression
ECP63	AT2G33520		0.00687987	Co-expression	Bassel-Cutler-2008-Germinating Seed Expression
ECP63	OL3		0.0146825	Co-expression	Bassel-Cutler-2008-Germinating Seed Expression
ECP63	GASA3		0.00721243	Co-expression	Bassel-Cutler-2008-Germinating Seed Expression
ECP63	AT5G44310		0.00871298	Co-expression	Bassel-Cutler-2008-Germinating Seed Expression
ECP63	AT1G22600		0.0090735	Co-expression	Bassel-Cutler-2008-Germinating Seed Expression
TIP3-1	XERO1		0.00863363	Co-expression	Bassel-Cutler-2008-Germinating Seed Expression
TIP3-1	RAB18		0.00942534	Co-expression	Bassel-Cutler-2008-Germinating Seed Expression
TIP3-1	OLEO1		0.0101773	Co-expression	Bassel-Cutler-2008-Germinating Seed Expression
TIP3-1	LEA29		0.00970486	Co-expression	Bassel-Cutler-2008-Germinating Seed Expression
TIP3-1	SESA5		0.010226	Co-expression	Bassel-Cutler-2008-Germinating Seed Expression
TIP3-1	AT2G25890		0.00817838	Co-expression	Bassel-Cutler-2008-Germinating Seed Expression
TIP3-1	AT2S3		0.00873466	Co-expression	Bassel-Cutler-2008-Germinating Seed Expression
TIP3-1	AT1G03880		0.00851965	Co-expression	Bassel-Cutler-2008-Germinating Seed Expression
TIP3-1	AT2S1		0.00834714	Co-expression	Bassel-Cutler-2008-Germinating Seed Expression
TIP3-1	OL2		0.00807168	Co-expression	Bassel-Cutler-2008-Germinating Seed Expression
TIP3-1	PAP85		0.00887904	Co-expression	Bassel-Cutler-2008-Germinating Seed Expression
TIP3-1	AT2G15010		0.00870267	Co-expression	Bassel-Cutler-2008-Germinating Seed Expression
TIP3-1	AT3G01570		0.00858651	Co-expression	Bassel-Cutler-2008-Germinating Seed Expression
TIP3-1	PER1		0.0115427	Co-expression	Bassel-Cutler-2008-Germinating Seed Expression
TIP3-1	LEA18		0.0102057	Co-expression	Bassel-Cutler-2008-Germinating Seed Expression
TIP3-1	OLEO2		0.00973713	Co-expression	Bassel-Cutler-2008-Germinating Seed Expression
TIP3-1	OL3		0.0129852	Co-expression	Bassel-Cutler-2008-Germinating Seed Expression
TIP3-1	AT5G66780		0.00868234	Co-expression	Bassel-Cutler-2008-Germinating Seed Expression
TIP3-1	OEP162		0.00861537	Co-expression	Bassel-Cutler-2008-Germinating Seed Expression
TIP3-1	GASA3		0.0059607	Co-expression	Bassel-Cutler-2008-Germinating Seed Expression
TIP3-1	AT3G12960		0.00889185	Co-expression	Bassel-Cutler-2008-Germinating Seed Expression
TIP3-1	OBAP2A		0.00570516	Co-expression	Bassel-Cutler-2008-Germinating Seed Expression
TIP3-1	OBAP1A		0.00643606	Co-expression	Bassel-Cutler-2008-Germinating Seed Expression
TIP3-1	CRA1		0.00978915	Co-expression	Bassel-Cutler-2008-Germinating Seed Expression
TIP3-1	AT1G65090		0.00842189	Co-expression	Bassel-Cutler-2008-Germinating Seed Expression
TIP3-1	LEA46		0.0118122	Co-expression	Bassel-Cutler-2008-Germinating Seed Expression
TIP3-1	AT4G28520		0.0106282	Co-expression	Bassel-Cutler-2008-Germinating Seed Expression
TIP3-1	AT1G04560		0.00991748	Co-expression	Bassel-Cutler-2008-Germinating Seed Expression
TIP3-1	ECP63		0.0105476	Co-expression	Bassel-Cutler-2008-Germinating Seed Expression
ICL	AT4G28520		0.0147632	Co-expression	Bassel-Cutler-2008-Germinating Seed Expression
RAB28	AT2G33520		0.0062004	Co-expression	Bassel-Cutler-2008-Germinating Seed Expression
RAB28	AT3G63040		0.0144782	Co-expression	Bassel-Cutler-2008-Germinating Seed Expression
RAB28	AT4G31830		0.0107376	Co-expression	Bassel-Cutler-2008-Germinating Seed Expression
RAB28	AT4G21020		0.0108643	Co-expression	Bassel-Cutler-2008-Germinating Seed Expression
RAB28	AT3G15280		0.0109768	Co-expression	Bassel-Cutler-2008-Germinating Seed Expression
RAB28	AT5G44310		0.00733334	Co-expression	Bassel-Cutler-2008-Germinating Seed Expression
RAB28	AT1G16850		0.0100362	Co-expression	Bassel-Cutler-2008-Germinating Seed Expression
RAB28	AT2G19320		0.0129169	Co-expression	Bassel-Cutler-2008-Germinating Seed Expression
AT5G43770	AT2G33520		0.00684926	Co-expression	Bassel-Cutler-2008-Germinating Seed Expression
AT5G43770	AT3G63040		0.01601	Co-expression	Bassel-Cutler-2008-Germinating Seed Expression
AT5G43770	AT3G15280		0.0119175	Co-expression	Bassel-Cutler-2008-Germinating Seed Expression
AT5G43770	AT1G16850		0.0111526	Co-expression	Bassel-Cutler-2008-Germinating Seed Expression
AT5G43770	AT2G19320		0.0148159	Co-expression	Bassel-Cutler-2008-Germinating Seed Expression
AT5G43770	RAB28		0.0114849	Co-expression	Bassel-Cutler-2008-Germinating Seed Expression
AT5G07330	XERO1		0.00795108	Co-expression	Bassel-Cutler-2008-Germinating Seed Expression
AT5G07330	LEA29		0.00819753	Co-expression	Bassel-Cutler-2008-Germinating Seed Expression
AT5G07330	AT2G25890		0.00753091	Co-expression	Bassel-Cutler-2008-Germinating Seed Expression
AT5G07330	AT2S3		0.00801929	Co-expression	Bassel-Cutler-2008-Germinating Seed Expression
AT5G07330	AT1G03880		0.00765088	Co-expression	Bassel-Cutler-2008-Germinating Seed Expression
AT5G07330	AT2S1		0.00780878	Co-expression	Bassel-Cutler-2008-Germinating Seed Expression
AT5G07330	OL2		0.00714298	Co-expression	Bassel-Cutler-2008-Germinating Seed Expression
AT5G07330	PAP85		0.00769207	Co-expression	Bassel-Cutler-2008-Germinating Seed Expression
AT5G07330	AT5G42290		0.00919415	Co-expression	Bassel-Cutler-2008-Germinating Seed Expression
AT5G07330	AT2G15010		0.0077363	Co-expression	Bassel-Cutler-2008-Germinating Seed Expression
AT5G07330	AT2S2		0.00878451	Co-expression	Bassel-Cutler-2008-Germinating Seed Expression
AT5G07330	AT3G01570		0.00765764	Co-expression	Bassel-Cutler-2008-Germinating Seed Expression
AT5G07330	AT1G54860		0.00652498	Co-expression	Bassel-Cutler-2008-Germinating Seed Expression
AT5G07330	OLEO2		0.00817769	Co-expression	Bassel-Cutler-2008-Germinating Seed Expression
AT5G07330	AT2S4		0.0124484	Co-expression	Bassel-Cutler-2008-Germinating Seed Expression
AT5G07330	OEP162		0.00799073	Co-expression	Bassel-Cutler-2008-Germinating Seed Expression
AT5G07330	GASA3		0.00535212	Co-expression	Bassel-Cutler-2008-Germinating Seed Expression
AT5G07330	AT3G12960		0.00808319	Co-expression	Bassel-Cutler-2008-Germinating Seed Expression
AT5G07330	OBAP2A		0.00576582	Co-expression	Bassel-Cutler-2008-Germinating Seed Expression
AT5G07330	PXG1		0.00707	Co-expression	Bassel-Cutler-2008-Germinating Seed Expression
AT5G07330	OBAP1A		0.00644846	Co-expression	Bassel-Cutler-2008-Germinating Seed Expression
AT5G07330	AT4G21020		0.00999306	Co-expression	Bassel-Cutler-2008-Germinating Seed Expression
AT5G07330	AT5G44310		0.00676115	Co-expression	Bassel-Cutler-2008-Germinating Seed Expression
AT5G07330	AT1G65090		0.00767838	Co-expression	Bassel-Cutler-2008-Germinating Seed Expression
AT5G07330	FER2		0.00617074	Co-expression	Bassel-Cutler-2008-Germinating Seed Expression
AT5G07330	AT1G04560		0.00862887	Co-expression	Bassel-Cutler-2008-Germinating Seed Expression
AT5G07330	SOM		0.0103172	Co-expression	Bassel-Cutler-2008-Germinating Seed Expression
AT5G07330	ECP63		0.00953328	Co-expression	Bassel-Cutler-2008-Germinating Seed Expression
AT5G07330	TIP3-1		0.00778035	Co-expression	Bassel-Cutler-2008-Germinating Seed Expression
AT1G27461	AT4G39130		0.0128344	Co-expression	Bassel-Cutler-2008-Germinating Seed Expression
AT1G27461	AT2G25890		0.0100005	Co-expression	Bassel-Cutler-2008-Germinating Seed Expression
AT1G27461	AT1G65090		0.0101459	Co-expression	Bassel-Cutler-2008-Germinating Seed Expression
AT1G27461	AT5G24130		0.0161375	Co-expression	Bassel-Cutler-2008-Germinating Seed Expression
AT1G27461	SOM		0.0143185	Co-expression	Bassel-Cutler-2008-Germinating Seed Expression
AT1G27461	AT1G22600		0.00995211	Co-expression	Bassel-Cutler-2008-Germinating Seed Expression
AT1G27461	AT5G07330		0.00991209	Co-expression	Bassel-Cutler-2008-Germinating Seed Expression
AT2G23110	AT2G33520		0.00788168	Co-expression	Bassel-Cutler-2008-Germinating Seed Expression
AT2G23110	AT1G54860		0.0102864	Co-expression	Bassel-Cutler-2008-Germinating Seed Expression
AT2G23110	PXG1		0.0101066	Co-expression	Bassel-Cutler-2008-Germinating Seed Expression
AT2G23110	RAB28		0.012122	Co-expression	Bassel-Cutler-2008-Germinating Seed Expression
AT2G23110	AT5G43770		0.01406	Co-expression	Bassel-Cutler-2008-Germinating Seed Expression
SWEET10	ADPG1		0.0165022	Co-expression	Bassel-Cutler-2008-Germinating Seed Expression
UP6	AT2G33520		0.00600633	Co-expression	Bassel-Cutler-2008-Germinating Seed Expression
UP6	AT4G21020		0.0105994	Co-expression	Bassel-Cutler-2008-Germinating Seed Expression
UP6	AT3G15280		0.0105622	Co-expression	Bassel-Cutler-2008-Germinating Seed Expression
UP6	RAB28		0.0097349	Co-expression	Bassel-Cutler-2008-Germinating Seed Expression
UP6	AT5G43770		0.0107887	Co-expression	Bassel-Cutler-2008-Germinating Seed Expression
UP6	AT1G27461		0.0109112	Co-expression	Bassel-Cutler-2008-Germinating Seed Expression
UP6	AT2G23110		0.0126708	Co-expression	Bassel-Cutler-2008-Germinating Seed Expression
EM6	XERO1		0.00763557	Co-expression	Bassel-Cutler-2008-Germinating Seed Expression
EM6	RAB18		0.00818942	Co-expression	Bassel-Cutler-2008-Germinating Seed Expression
EM6	OLEO1		0.00829789	Co-expression	Bassel-Cutler-2008-Germinating Seed Expression
EM6	LEA29		0.00811542	Co-expression	Bassel-Cutler-2008-Germinating Seed Expression
EM6	AT2G25890		0.00705001	Co-expression	Bassel-Cutler-2008-Germinating Seed Expression
EM6	AT2S3		0.00756932	Co-expression	Bassel-Cutler-2008-Germinating Seed Expression
EM6	AT1G03880		0.00737614	Co-expression	Bassel-Cutler-2008-Germinating Seed Expression
EM6	AT2S1		0.00733134	Co-expression	Bassel-Cutler-2008-Germinating Seed Expression
EM6	OL2		0.00693487	Co-expression	Bassel-Cutler-2008-Germinating Seed Expression
EM6	PAP85		0.0074874	Co-expression	Bassel-Cutler-2008-Germinating Seed Expression
EM6	AT5G42290		0.00867468	Co-expression	Bassel-Cutler-2008-Germinating Seed Expression
EM6	AT2G15010		0.00710441	Co-expression	Bassel-Cutler-2008-Germinating Seed Expression
EM6	AT3G01570		0.00717154	Co-expression	Bassel-Cutler-2008-Germinating Seed Expression
EM6	AT1G47540		0.00942015	Co-expression	Bassel-Cutler-2008-Germinating Seed Expression
EM6	PER1		0.00930299	Co-expression	Bassel-Cutler-2008-Germinating Seed Expression
EM6	LEA18		0.00856025	Co-expression	Bassel-Cutler-2008-Germinating Seed Expression
EM6	OLEO2		0.00788547	Co-expression	Bassel-Cutler-2008-Germinating Seed Expression
EM6	AT5G66780		0.00709408	Co-expression	Bassel-Cutler-2008-Germinating Seed Expression
EM6	OEP162		0.00758255	Co-expression	Bassel-Cutler-2008-Germinating Seed Expression
EM6	GASA3		0.00517228	Co-expression	Bassel-Cutler-2008-Germinating Seed Expression
EM6	AT3G12960		0.00811344	Co-expression	Bassel-Cutler-2008-Germinating Seed Expression
EM6	OBAP2A		0.00539887	Co-expression	Bassel-Cutler-2008-Germinating Seed Expression
EM6	OBAP1A		0.00614353	Co-expression	Bassel-Cutler-2008-Germinating Seed Expression
EM6	CRA1		0.00810505	Co-expression	Bassel-Cutler-2008-Germinating Seed Expression
EM6	AT4G21020		0.00923822	Co-expression	Bassel-Cutler-2008-Germinating Seed Expression
EM6	AT5G44310		0.00618241	Co-expression	Bassel-Cutler-2008-Germinating Seed Expression
EM6	AT1G65090		0.00701598	Co-expression	Bassel-Cutler-2008-Germinating Seed Expression
EM6	LEA46		0.0102745	Co-expression	Bassel-Cutler-2008-Germinating Seed Expression
EM6	AT1G04560		0.00859149	Co-expression	Bassel-Cutler-2008-Germinating Seed Expression
EM6	ECP63		0.00940266	Co-expression	Bassel-Cutler-2008-Germinating Seed Expression
EM6	TIP3-1		0.00770025	Co-expression	Bassel-Cutler-2008-Germinating Seed Expression
EM6	AT5G07330		0.00716489	Co-expression	Bassel-Cutler-2008-Germinating Seed Expression
NAC002	SOM		0.020034	Co-expression	Bassel-Cutler-2008-Germinating Seed Expression
NAC002	RAB28		0.0154023	Co-expression	Bassel-Cutler-2008-Germinating Seed Expression
NAC002	AT5G43770		0.0173942	Co-expression	Bassel-Cutler-2008-Germinating Seed Expression
AT4G40040	RAB18		0.0111986	Co-expression	Bassel-Cutler-2008-Germinating Seed Expression
AT4G40040	OLEO1		0.0118482	Co-expression	Bassel-Cutler-2008-Germinating Seed Expression
AT4G40040	LEA29		0.0116815	Co-expression	Bassel-Cutler-2008-Germinating Seed Expression
AT4G40040	SESA5		0.0134047	Co-expression	Bassel-Cutler-2008-Germinating Seed Expression
AT4G40040	AT1G03880		0.00997765	Co-expression	Bassel-Cutler-2008-Germinating Seed Expression
AT4G40040	PAP85		0.0108159	Co-expression	Bassel-Cutler-2008-Germinating Seed Expression
AT4G40040	AT3G01570		0.00948534	Co-expression	Bassel-Cutler-2008-Germinating Seed Expression
AT4G40040	AT5G66780		0.0109973	Co-expression	Bassel-Cutler-2008-Germinating Seed Expression
AT4G40040	CRA1		0.0125096	Co-expression	Bassel-Cutler-2008-Germinating Seed Expression
LEA6	AT1G54860		0.00829746	Co-expression	Bassel-Cutler-2008-Germinating Seed Expression
LEA6	FER2		0.00766353	Co-expression	Bassel-Cutler-2008-Germinating Seed Expression
bVPE	XERO1		0.00825262	Co-expression	Bassel-Cutler-2008-Germinating Seed Expression
bVPE	RAB18		0.00866477	Co-expression	Bassel-Cutler-2008-Germinating Seed Expression
bVPE	OLEO1		0.00916933	Co-expression	Bassel-Cutler-2008-Germinating Seed Expression
bVPE	LEA29		0.00908315	Co-expression	Bassel-Cutler-2008-Germinating Seed Expression
bVPE	SESA5		0.00969352	Co-expression	Bassel-Cutler-2008-Germinating Seed Expression
bVPE	AT2S3		0.00844171	Co-expression	Bassel-Cutler-2008-Germinating Seed Expression
bVPE	AT1G03880		0.00812775	Co-expression	Bassel-Cutler-2008-Germinating Seed Expression
bVPE	AT2S1		0.00782718	Co-expression	Bassel-Cutler-2008-Germinating Seed Expression
bVPE	OL2		0.00756357	Co-expression	Bassel-Cutler-2008-Germinating Seed Expression
bVPE	PAP85		0.00855038	Co-expression	Bassel-Cutler-2008-Germinating Seed Expression
bVPE	AT2G15010		0.00852618	Co-expression	Bassel-Cutler-2008-Germinating Seed Expression
bVPE	AT3G01570		0.00802322	Co-expression	Bassel-Cutler-2008-Germinating Seed Expression
bVPE	PER1		0.00999538	Co-expression	Bassel-Cutler-2008-Germinating Seed Expression
bVPE	LEA18		0.00982311	Co-expression	Bassel-Cutler-2008-Germinating Seed Expression
bVPE	OLEO2		0.00878508	Co-expression	Bassel-Cutler-2008-Germinating Seed Expression
bVPE	AT5G66780		0.00815618	Co-expression	Bassel-Cutler-2008-Germinating Seed Expression
bVPE	OEP162		0.00836405	Co-expression	Bassel-Cutler-2008-Germinating Seed Expression
bVPE	AT3G19920		0.0113339	Co-expression	Bassel-Cutler-2008-Germinating Seed Expression
bVPE	GASA3		0.0053587	Co-expression	Bassel-Cutler-2008-Germinating Seed Expression
bVPE	AT3G12960		0.00845801	Co-expression	Bassel-Cutler-2008-Germinating Seed Expression
bVPE	OBAP2A		0.00557134	Co-expression	Bassel-Cutler-2008-Germinating Seed Expression
bVPE	OBAP1A		0.00632181	Co-expression	Bassel-Cutler-2008-Germinating Seed Expression
bVPE	CRA1		0.00900776	Co-expression	Bassel-Cutler-2008-Germinating Seed Expression
bVPE	AT4G21020		0.00994915	Co-expression	Bassel-Cutler-2008-Germinating Seed Expression
bVPE	AT5G44310		0.00666875	Co-expression	Bassel-Cutler-2008-Germinating Seed Expression
bVPE	FER2		0.00621628	Co-expression	Bassel-Cutler-2008-Germinating Seed Expression
bVPE	AT1G04560		0.00903203	Co-expression	Bassel-Cutler-2008-Germinating Seed Expression
bVPE	TIP3-1		0.00826927	Co-expression	Bassel-Cutler-2008-Germinating Seed Expression
bVPE	AT5G07330		0.00801209	Co-expression	Bassel-Cutler-2008-Germinating Seed Expression
bVPE	EM6		0.00727837	Co-expression	Bassel-Cutler-2008-Germinating Seed Expression
RAB18	XERO1		0.0162588	Co-expression	Zuber-Gallardo-2010 A
COR47	ERD14		0.0133183	Co-expression	Zuber-Gallardo-2010 A
ERD10	XERO2		0.00895921	Co-expression	Zuber-Gallardo-2010 A
ERD10	COR47		0.00849761	Co-expression	Zuber-Gallardo-2010 A
AT4G38410	XERO2		0.00992897	Co-expression	Zuber-Gallardo-2010 A
AT4G38410	ERD10		0.00593003	Co-expression	Zuber-Gallardo-2010 A
LEA29	XERO1		0.0128203	Co-expression	Zuber-Gallardo-2010 A
LEA29	RAB18		0.0131891	Co-expression	Zuber-Gallardo-2010 A
AT2G25890	XERO1		0.00976939	Co-expression	Zuber-Gallardo-2010 A
AT2G25890	RAB18		0.0103295	Co-expression	Zuber-Gallardo-2010 A
AT2S3	OLEO1		0.00736442	Co-expression	Zuber-Gallardo-2010 A
AT2S3	AT2G25890		0.00727046	Co-expression	Zuber-Gallardo-2010 A
AT1G03880	OLEO1		0.0064062	Co-expression	Zuber-Gallardo-2010 A
AT1G03880	SESA5		0.00508353	Co-expression	Zuber-Gallardo-2010 A
AT1G03880	AT2S3		0.00787556	Co-expression	Zuber-Gallardo-2010 A
AT2S1	XERO1		0.00775547	Co-expression	Zuber-Gallardo-2010 A
AT2S1	OLEO1		0.00522529	Co-expression	Zuber-Gallardo-2010 A
AT2S1	SESA5		0.00427577	Co-expression	Zuber-Gallardo-2010 A
AT2S1	AT2G25890		0.00566724	Co-expression	Zuber-Gallardo-2010 A
AT2S1	AT2S3		0.00663929	Co-expression	Zuber-Gallardo-2010 A
AT2S1	AT1G03880		0.00601396	Co-expression	Zuber-Gallardo-2010 A
OL2	OLEO1		0.00632239	Co-expression	Zuber-Gallardo-2010 A
OL2	AT2G25890		0.00631022	Co-expression	Zuber-Gallardo-2010 A
OL2	AT2S3		0.00797722	Co-expression	Zuber-Gallardo-2010 A
OL2	AT1G03880		0.00663396	Co-expression	Zuber-Gallardo-2010 A
OL2	AT2S1		0.0056796	Co-expression	Zuber-Gallardo-2010 A
PAP85	OLEO1		0.00624376	Co-expression	Zuber-Gallardo-2010 A
PAP85	SESA5		0.00504673	Co-expression	Zuber-Gallardo-2010 A
PAP85	AT2S3		0.00783485	Co-expression	Zuber-Gallardo-2010 A
PAP85	AT1G03880		0.00717399	Co-expression	Zuber-Gallardo-2010 A
PAP85	AT2S1		0.00608946	Co-expression	Zuber-Gallardo-2010 A
PAP85	OL2		0.00691464	Co-expression	Zuber-Gallardo-2010 A
AT2G33520	LEA29		0.00605038	Co-expression	Zuber-Gallardo-2010 A
AT2G33520	SESA5		0.00401523	Co-expression	Zuber-Gallardo-2010 A
AT2G33520	AT1G03880		0.00518292	Co-expression	Zuber-Gallardo-2010 A
AT2G33520	AT2S1		0.00447596	Co-expression	Zuber-Gallardo-2010 A
AT2G33520	PAP85		0.00522452	Co-expression	Zuber-Gallardo-2010 A
AT5G42290	LEA29		0.0139169	Co-expression	Zuber-Gallardo-2010 A
AT2G15010	SESA5		0.0042566	Co-expression	Zuber-Gallardo-2010 A
AT2G15010	AT1G03880		0.0056255	Co-expression	Zuber-Gallardo-2010 A
AT2G15010	AT2S1		0.00463382	Co-expression	Zuber-Gallardo-2010 A
AT2G15010	PAP85		0.0054934	Co-expression	Zuber-Gallardo-2010 A
AT2G15010	AT2G33520		0.00437477	Co-expression	Zuber-Gallardo-2010 A
AT2S2	OLEO1		0.00684457	Co-expression	Zuber-Gallardo-2010 A
AT2S2	AT2G25890		0.00687639	Co-expression	Zuber-Gallardo-2010 A
AT2S2	AT2S3		0.00885297	Co-expression	Zuber-Gallardo-2010 A
AT2S2	AT1G03880		0.00716062	Co-expression	Zuber-Gallardo-2010 A
AT2S2	AT2S1		0.0060697	Co-expression	Zuber-Gallardo-2010 A
AT2S2	OL2		0.00733708	Co-expression	Zuber-Gallardo-2010 A
AT2S2	PAP85		0.00700891	Co-expression	Zuber-Gallardo-2010 A
AT3G01570	OLEO1		0.00550929	Co-expression	Zuber-Gallardo-2010 A
AT3G01570	AT2S3		0.00673719	Co-expression	Zuber-Gallardo-2010 A
AT3G01570	AT1G03880		0.00602668	Co-expression	Zuber-Gallardo-2010 A
AT3G01570	AT2S1		0.00496475	Co-expression	Zuber-Gallardo-2010 A
AT3G01570	OL2		0.00573991	Co-expression	Zuber-Gallardo-2010 A
AT3G01570	PAP85		0.00574205	Co-expression	Zuber-Gallardo-2010 A
AT3G01570	AT2S2		0.00624919	Co-expression	Zuber-Gallardo-2010 A
AT1G47540	OLEO1		0.004926	Co-expression	Zuber-Gallardo-2010 A
AT1G47540	SESA5		0.00389899	Co-expression	Zuber-Gallardo-2010 A
AT1G47540	AT2S3		0.00592149	Co-expression	Zuber-Gallardo-2010 A
AT1G47540	AT1G03880		0.00541252	Co-expression	Zuber-Gallardo-2010 A
AT1G47540	AT2S1		0.0046738	Co-expression	Zuber-Gallardo-2010 A
AT1G47540	OL2		0.00535578	Co-expression	Zuber-Gallardo-2010 A
AT1G47540	PAP85		0.00544839	Co-expression	Zuber-Gallardo-2010 A
AT1G47540	AT2G33520		0.00409562	Co-expression	Zuber-Gallardo-2010 A
AT1G47540	AT2G15010		0.00428744	Co-expression	Zuber-Gallardo-2010 A
AT1G47540	AT2S2		0.00540623	Co-expression	Zuber-Gallardo-2010 A
AT1G47540	AT3G01570		0.00478718	Co-expression	Zuber-Gallardo-2010 A
PER1	XERO1		0.00836883	Co-expression	Zuber-Gallardo-2010 A
PER1	RAB18		0.00832911	Co-expression	Zuber-Gallardo-2010 A
PER1	OLEO1		0.0053046	Co-expression	Zuber-Gallardo-2010 A
PER1	AT2G25890		0.00598687	Co-expression	Zuber-Gallardo-2010 A
PER1	AT2S3		0.00681841	Co-expression	Zuber-Gallardo-2010 A
PER1	AT1G03880		0.00583165	Co-expression	Zuber-Gallardo-2010 A
PER1	AT2S1		0.00526395	Co-expression	Zuber-Gallardo-2010 A
PER1	OL2		0.00590097	Co-expression	Zuber-Gallardo-2010 A
PER1	PAP85		0.00602638	Co-expression	Zuber-Gallardo-2010 A
PER1	AT2G33520		0.00432044	Co-expression	Zuber-Gallardo-2010 A
PER1	AT2S2		0.00635589	Co-expression	Zuber-Gallardo-2010 A
PER1	AT3G01570		0.00493606	Co-expression	Zuber-Gallardo-2010 A
PER1	AT1G47540		0.00461196	Co-expression	Zuber-Gallardo-2010 A
AT1G54860	XERO1		0.00622886	Co-expression	Zuber-Gallardo-2010 A
AT1G54860	OLEO1		0.00421732	Co-expression	Zuber-Gallardo-2010 A
AT1G54860	SESA5		0.00360321	Co-expression	Zuber-Gallardo-2010 A
AT1G54860	AT2G25890		0.00439413	Co-expression	Zuber-Gallardo-2010 A
AT1G54860	AT2S3		0.00519671	Co-expression	Zuber-Gallardo-2010 A
AT1G54860	AT1G03880		0.0049535	Co-expression	Zuber-Gallardo-2010 A
AT1G54860	AT2S1		0.00415679	Co-expression	Zuber-Gallardo-2010 A
AT1G54860	OL2		0.00449991	Co-expression	Zuber-Gallardo-2010 A
AT1G54860	PAP85		0.00486817	Co-expression	Zuber-Gallardo-2010 A
AT1G54860	AT2G33520		0.00372812	Co-expression	Zuber-Gallardo-2010 A
AT1G54860	AT2G15010		0.0039514	Co-expression	Zuber-Gallardo-2010 A
AT1G54860	AT2S2		0.00468751	Co-expression	Zuber-Gallardo-2010 A
AT1G54860	AT3G01570		0.0040538	Co-expression	Zuber-Gallardo-2010 A
AT1G54860	AT1G47540		0.00378694	Co-expression	Zuber-Gallardo-2010 A
AT1G54860	PER1		0.00412394	Co-expression	Zuber-Gallardo-2010 A
FAE1	OLEO1		0.00530999	Co-expression	Zuber-Gallardo-2010 A
FAE1	AT2S3		0.00643416	Co-expression	Zuber-Gallardo-2010 A
FAE1	OL2		0.00560626	Co-expression	Zuber-Gallardo-2010 A
FAE1	AT2S2		0.00617014	Co-expression	Zuber-Gallardo-2010 A
FAE1	AT3G01570		0.00505808	Co-expression	Zuber-Gallardo-2010 A
FAE1	AT1G47540		0.00453188	Co-expression	Zuber-Gallardo-2010 A
CRD	LEA29		0.00638824	Co-expression	Zuber-Gallardo-2010 A
CRD	SESA5		0.00423691	Co-expression	Zuber-Gallardo-2010 A
CRD	AT2G33520		0.00441021	Co-expression	Zuber-Gallardo-2010 A
CRD	AT5G42290		0.00842318	Co-expression	Zuber-Gallardo-2010 A
CRD	AT2G15010		0.00455424	Co-expression	Zuber-Gallardo-2010 A
CRD	AT1G54860		0.00388128	Co-expression	Zuber-Gallardo-2010 A
OLEO2	OLEO1		0.00533378	Co-expression	Zuber-Gallardo-2010 A
OLEO2	AT2G25890		0.00549229	Co-expression	Zuber-Gallardo-2010 A
OLEO2	AT2S3		0.00654833	Co-expression	Zuber-Gallardo-2010 A
OLEO2	AT1G03880		0.00571091	Co-expression	Zuber-Gallardo-2010 A
OLEO2	AT2S1		0.00479065	Co-expression	Zuber-Gallardo-2010 A
OLEO2	OL2		0.00556397	Co-expression	Zuber-Gallardo-2010 A
OLEO2	AT2S2		0.00618653	Co-expression	Zuber-Gallardo-2010 A
OLEO2	AT3G01570		0.00511192	Co-expression	Zuber-Gallardo-2010 A
OLEO2	AT1G47540		0.00456931	Co-expression	Zuber-Gallardo-2010 A
OLEO2	PER1		0.00489202	Co-expression	Zuber-Gallardo-2010 A
OLEO2	AT1G54860		0.00387248	Co-expression	Zuber-Gallardo-2010 A
OLEO2	FAE1		0.00497291	Co-expression	Zuber-Gallardo-2010 A
AT3G63040	OLEO1		0.00614846	Co-expression	Zuber-Gallardo-2010 A
AT3G63040	AT2G25890		0.00621068	Co-expression	Zuber-Gallardo-2010 A
AT3G63040	AT2S3		0.00766323	Co-expression	Zuber-Gallardo-2010 A
AT3G63040	AT1G03880		0.00648079	Co-expression	Zuber-Gallardo-2010 A
AT3G63040	AT2S1		0.00559548	Co-expression	Zuber-Gallardo-2010 A
AT3G63040	OL2		0.00660701	Co-expression	Zuber-Gallardo-2010 A
AT3G63040	PAP85		0.00656922	Co-expression	Zuber-Gallardo-2010 A
AT3G63040	AT2S2		0.00721283	Co-expression	Zuber-Gallardo-2010 A
AT3G63040	AT3G01570		0.005701	Co-expression	Zuber-Gallardo-2010 A
AT3G63040	AT1G47540		0.00536969	Co-expression	Zuber-Gallardo-2010 A
AT3G63040	PER1		0.00572663	Co-expression	Zuber-Gallardo-2010 A
AT3G63040	AT1G54860		0.00436089	Co-expression	Zuber-Gallardo-2010 A
AT3G63040	FAE1		0.00563329	Co-expression	Zuber-Gallardo-2010 A
AT3G63040	OLEO2		0.00561172	Co-expression	Zuber-Gallardo-2010 A
AT4G31830	SESA5		0.00432765	Co-expression	Zuber-Gallardo-2010 A
AT4G31830	AT2G33520		0.00447062	Co-expression	Zuber-Gallardo-2010 A
AT4G31830	AT5G42290		0.00858138	Co-expression	Zuber-Gallardo-2010 A
AT4G31830	AT2G15010		0.00472188	Co-expression	Zuber-Gallardo-2010 A
AT4G31830	AT1G54860		0.00397975	Co-expression	Zuber-Gallardo-2010 A
AT4G31830	CRD		0.00479666	Co-expression	Zuber-Gallardo-2010 A
AT2S4	OLEO1		0.00702953	Co-expression	Zuber-Gallardo-2010 A
AT2S4	AT2G25890		0.00704609	Co-expression	Zuber-Gallardo-2010 A
AT2S4	AT2S3		0.00908451	Co-expression	Zuber-Gallardo-2010 A
AT2S4	AT1G03880		0.007598	Co-expression	Zuber-Gallardo-2010 A
AT2S4	AT2S1		0.00649733	Co-expression	Zuber-Gallardo-2010 A
AT2S4	OL2		0.00763906	Co-expression	Zuber-Gallardo-2010 A
AT2S4	PAP85		0.00765987	Co-expression	Zuber-Gallardo-2010 A
AT2S4	AT2S2		0.00848001	Co-expression	Zuber-Gallardo-2010 A
AT2S4	AT3G01570		0.00643228	Co-expression	Zuber-Gallardo-2010 A
AT2S4	AT1G47540		0.00576766	Co-expression	Zuber-Gallardo-2010 A
AT2S4	PER1		0.00667279	Co-expression	Zuber-Gallardo-2010 A
AT2S4	AT1G54860		0.00504239	Co-expression	Zuber-Gallardo-2010 A
AT2S4	FAE1		0.00611901	Co-expression	Zuber-Gallardo-2010 A
AT2S4	OLEO2		0.00623257	Co-expression	Zuber-Gallardo-2010 A
AT2S4	AT3G63040		0.00744991	Co-expression	Zuber-Gallardo-2010 A
OL3	OLEO1		0.0049716	Co-expression	Zuber-Gallardo-2010 A
OL3	AT3G01570		0.00473742	Co-expression	Zuber-Gallardo-2010 A
OL3	AT1G47540		0.00460346	Co-expression	Zuber-Gallardo-2010 A
OL3	FAE1		0.00483149	Co-expression	Zuber-Gallardo-2010 A
OL3	OLEO2		0.00448278	Co-expression	Zuber-Gallardo-2010 A
OL3	AT3G63040		0.00506951	Co-expression	Zuber-Gallardo-2010 A
AT5G66780	XERO1		0.0112887	Co-expression	Zuber-Gallardo-2010 A
AT5G66780	RAB18		0.0118039	Co-expression	Zuber-Gallardo-2010 A
AT5G66780	LEA29		0.0108384	Co-expression	Zuber-Gallardo-2010 A
AT5G66780	AT5G42290		0.0148206	Co-expression	Zuber-Gallardo-2010 A
AT5G66780	CRD		0.00640144	Co-expression	Zuber-Gallardo-2010 A
AT5G66780	AT4G31830		0.00644603	Co-expression	Zuber-Gallardo-2010 A
OEP162	XERO1		0.00737767	Co-expression	Zuber-Gallardo-2010 A
OEP162	RAB18		0.00737556	Co-expression	Zuber-Gallardo-2010 A
OEP162	LEA29		0.00653536	Co-expression	Zuber-Gallardo-2010 A
OEP162	SESA5		0.00382292	Co-expression	Zuber-Gallardo-2010 A
OEP162	AT1G03880		0.00513496	Co-expression	Zuber-Gallardo-2010 A
OEP162	AT2G33520		0.00403302	Co-expression	Zuber-Gallardo-2010 A
OEP162	AT5G42290		0.00831952	Co-expression	Zuber-Gallardo-2010 A
OEP162	AT2G15010		0.00419132	Co-expression	Zuber-Gallardo-2010 A
OEP162	AT3G01570		0.00438148	Co-expression	Zuber-Gallardo-2010 A
OEP162	AT1G54860		0.00370845	Co-expression	Zuber-Gallardo-2010 A
OEP162	CRD		0.00423602	Co-expression	Zuber-Gallardo-2010 A
OEP162	OLEO2		0.00423846	Co-expression	Zuber-Gallardo-2010 A
OEP162	AT4G31830		0.00429198	Co-expression	Zuber-Gallardo-2010 A
OEP162	AT5G66780		0.00646114	Co-expression	Zuber-Gallardo-2010 A
AT3G19920	LEA29		0.0112566	Co-expression	Zuber-Gallardo-2010 A
AT3G19920	SESA5		0.00675363	Co-expression	Zuber-Gallardo-2010 A
AT3G19920	AT2G33520		0.00717725	Co-expression	Zuber-Gallardo-2010 A
AT3G19920	AT5G42290		0.0146644	Co-expression	Zuber-Gallardo-2010 A
AT3G19920	AT2G15010		0.00734013	Co-expression	Zuber-Gallardo-2010 A
AT3G19920	AT1G54860		0.00617385	Co-expression	Zuber-Gallardo-2010 A
AT3G19920	CRD		0.00768378	Co-expression	Zuber-Gallardo-2010 A
AT3G19920	AT4G31830		0.00790736	Co-expression	Zuber-Gallardo-2010 A
AT3G19920	AT5G66780		0.0112586	Co-expression	Zuber-Gallardo-2010 A
AT3G19920	OEP162		0.00698948	Co-expression	Zuber-Gallardo-2010 A
GASA3	AT2S3		0.00844962	Co-expression	Zuber-Gallardo-2010 A
GASA3	AT2S2		0.00800109	Co-expression	Zuber-Gallardo-2010 A
AT3G12960	SESA5		0.00648088	Co-expression	Zuber-Gallardo-2010 A
AT3G12960	AT2G33520		0.00677964	Co-expression	Zuber-Gallardo-2010 A
AT3G12960	AT5G42290		0.0143218	Co-expression	Zuber-Gallardo-2010 A
AT3G12960	AT2G15010		0.00696925	Co-expression	Zuber-Gallardo-2010 A
AT3G12960	CRD		0.0073554	Co-expression	Zuber-Gallardo-2010 A
AT3G12960	AT4G31830		0.00758622	Co-expression	Zuber-Gallardo-2010 A
AT3G12960	AT3G19920		0.0126155	Co-expression	Zuber-Gallardo-2010 A
OBAP2A	LEA29		0.00813978	Co-expression	Zuber-Gallardo-2010 A
OBAP2A	SESA5		0.00498323	Co-expression	Zuber-Gallardo-2010 A
OBAP2A	AT2G33520		0.00525848	Co-expression	Zuber-Gallardo-2010 A
OBAP2A	AT5G42290		0.0108018	Co-expression	Zuber-Gallardo-2010 A
OBAP2A	AT2G15010		0.00532357	Co-expression	Zuber-Gallardo-2010 A
OBAP2A	AT1G54860		0.00451362	Co-expression	Zuber-Gallardo-2010 A
OBAP2A	CRD		0.00565645	Co-expression	Zuber-Gallardo-2010 A
OBAP2A	AT4G31830		0.00577922	Co-expression	Zuber-Gallardo-2010 A
OBAP2A	AT5G66780		0.008121	Co-expression	Zuber-Gallardo-2010 A
OBAP2A	OEP162		0.00506227	Co-expression	Zuber-Gallardo-2010 A
OBAP2A	AT3G19920		0.00962267	Co-expression	Zuber-Gallardo-2010 A
OBAP2A	AT3G12960		0.00931935	Co-expression	Zuber-Gallardo-2010 A
PXG1	OLEO1		0.00552337	Co-expression	Zuber-Gallardo-2010 A
PXG1	AT2G25890		0.00573418	Co-expression	Zuber-Gallardo-2010 A
PXG1	AT2S3		0.00701602	Co-expression	Zuber-Gallardo-2010 A
PXG1	AT1G03880		0.00593172	Co-expression	Zuber-Gallardo-2010 A
PXG1	AT2S1		0.00512701	Co-expression	Zuber-Gallardo-2010 A
PXG1	OL2		0.00597009	Co-expression	Zuber-Gallardo-2010 A
PXG1	PAP85		0.00598029	Co-expression	Zuber-Gallardo-2010 A
PXG1	AT2S2		0.00657323	Co-expression	Zuber-Gallardo-2010 A
PXG1	AT3G01570		0.0050668	Co-expression	Zuber-Gallardo-2010 A
PXG1	AT1G47540		0.00454993	Co-expression	Zuber-Gallardo-2010 A
PXG1	PER1		0.00534685	Co-expression	Zuber-Gallardo-2010 A
PXG1	AT1G54860		0.00401222	Co-expression	Zuber-Gallardo-2010 A
PXG1	FAE1		0.00487455	Co-expression	Zuber-Gallardo-2010 A
PXG1	OLEO2		0.00500709	Co-expression	Zuber-Gallardo-2010 A
PXG1	AT3G63040		0.00583497	Co-expression	Zuber-Gallardo-2010 A
PXG1	AT2S4		0.00678395	Co-expression	Zuber-Gallardo-2010 A
OBAP1A	XERO1		0.0100543	Co-expression	Zuber-Gallardo-2010 A
OBAP1A	RAB18		0.0105536	Co-expression	Zuber-Gallardo-2010 A
OBAP1A	LEA29		0.00838591	Co-expression	Zuber-Gallardo-2010 A
OBAP1A	SESA5		0.00487295	Co-expression	Zuber-Gallardo-2010 A
OBAP1A	AT2G25890		0.00684833	Co-expression	Zuber-Gallardo-2010 A
OBAP1A	AT2S1		0.00602182	Co-expression	Zuber-Gallardo-2010 A
OBAP1A	AT2G33520		0.00522913	Co-expression	Zuber-Gallardo-2010 A
OBAP1A	AT2S2		0.00661593	Co-expression	Zuber-Gallardo-2010 A
OBAP1A	PER1		0.00614884	Co-expression	Zuber-Gallardo-2010 A
OBAP1A	AT1G54860		0.00473216	Co-expression	Zuber-Gallardo-2010 A
OBAP1A	CRD		0.00535866	Co-expression	Zuber-Gallardo-2010 A
OBAP1A	AT2S4		0.00709705	Co-expression	Zuber-Gallardo-2010 A
OBAP1A	OEP162		0.0051688	Co-expression	Zuber-Gallardo-2010 A
OBAP1A	AT3G19920		0.00908888	Co-expression	Zuber-Gallardo-2010 A
OBAP1A	OBAP2A		0.00657474	Co-expression	Zuber-Gallardo-2010 A
OBAP1A	PXG1		0.00570288	Co-expression	Zuber-Gallardo-2010 A
CRA1	OLEO1		0.00633714	Co-expression	Zuber-Gallardo-2010 A
CRA1	AT2G25890		0.00609657	Co-expression	Zuber-Gallardo-2010 A
CRA1	AT2S3		0.00793155	Co-expression	Zuber-Gallardo-2010 A
CRA1	AT1G03880		0.00680134	Co-expression	Zuber-Gallardo-2010 A
CRA1	AT2S1		0.00561335	Co-expression	Zuber-Gallardo-2010 A
CRA1	OL2		0.00673441	Co-expression	Zuber-Gallardo-2010 A
CRA1	PAP85		0.00667155	Co-expression	Zuber-Gallardo-2010 A
CRA1	AT2S2		0.00737531	Co-expression	Zuber-Gallardo-2010 A
CRA1	AT3G01570		0.00581137	Co-expression	Zuber-Gallardo-2010 A
CRA1	AT1G47540		0.0051076	Co-expression	Zuber-Gallardo-2010 A
CRA1	PER1		0.00572982	Co-expression	Zuber-Gallardo-2010 A
CRA1	AT1G54860		0.00450238	Co-expression	Zuber-Gallardo-2010 A
CRA1	FAE1		0.00564685	Co-expression	Zuber-Gallardo-2010 A
CRA1	OLEO2		0.00563738	Co-expression	Zuber-Gallardo-2010 A
CRA1	AT3G63040		0.0064991	Co-expression	Zuber-Gallardo-2010 A
CRA1	AT2S4		0.00757612	Co-expression	Zuber-Gallardo-2010 A
CRA1	OL3		0.00499764	Co-expression	Zuber-Gallardo-2010 A
CRA1	GASA3		0.00704585	Co-expression	Zuber-Gallardo-2010 A
CRA1	PXG1		0.00591632	Co-expression	Zuber-Gallardo-2010 A
AT4G21020	XERO1		0.0110809	Co-expression	Zuber-Gallardo-2010 A
AT4G21020	RAB18		0.0121001	Co-expression	Zuber-Gallardo-2010 A
AT4G21020	AT2G25890		0.00780557	Co-expression	Zuber-Gallardo-2010 A
AT4G21020	AT2S3		0.00814963	Co-expression	Zuber-Gallardo-2010 A
AT4G21020	AT2S1		0.00659886	Co-expression	Zuber-Gallardo-2010 A
AT4G21020	AT2S2		0.00768834	Co-expression	Zuber-Gallardo-2010 A
AT4G21020	PER1		0.00704544	Co-expression	Zuber-Gallardo-2010 A
AT4G21020	AT1G54860		0.0050158	Co-expression	Zuber-Gallardo-2010 A
AT4G21020	AT3G63040		0.00713752	Co-expression	Zuber-Gallardo-2010 A
AT4G21020	AT2S4		0.0081319	Co-expression	Zuber-Gallardo-2010 A
AT4G21020	PXG1		0.00655371	Co-expression	Zuber-Gallardo-2010 A
AT4G21020	OBAP1A		0.00821403	Co-expression	Zuber-Gallardo-2010 A
AT3G15280	SESA5		0.00705388	Co-expression	Zuber-Gallardo-2010 A
AT3G15280	AT2G33520		0.00746511	Co-expression	Zuber-Gallardo-2010 A
AT3G15280	AT2G15010		0.00795345	Co-expression	Zuber-Gallardo-2010 A
AT3G15280	CRD		0.00793295	Co-expression	Zuber-Gallardo-2010 A
AT3G15280	AT4G31830		0.00819378	Co-expression	Zuber-Gallardo-2010 A
AT3G15280	AT5G66780		0.0124892	Co-expression	Zuber-Gallardo-2010 A
AT3G15280	OEP162		0.00788238	Co-expression	Zuber-Gallardo-2010 A
AT3G15280	OBAP2A		0.0097045	Co-expression	Zuber-Gallardo-2010 A
AT5G44310	XERO1		0.00745377	Co-expression	Zuber-Gallardo-2010 A
AT5G44310	LEA29		0.00646263	Co-expression	Zuber-Gallardo-2010 A
AT5G44310	SESA5		0.00394224	Co-expression	Zuber-Gallardo-2010 A
AT5G44310	AT2G25890		0.0049611	Co-expression	Zuber-Gallardo-2010 A
AT5G44310	AT1G03880		0.00521322	Co-expression	Zuber-Gallardo-2010 A
AT5G44310	AT2S1		0.00452437	Co-expression	Zuber-Gallardo-2010 A
AT5G44310	AT2G33520		0.00417723	Co-expression	Zuber-Gallardo-2010 A
AT5G44310	AT2G15010		0.00436601	Co-expression	Zuber-Gallardo-2010 A
AT5G44310	AT1G47540		0.00427312	Co-expression	Zuber-Gallardo-2010 A
AT5G44310	PER1		0.00446555	Co-expression	Zuber-Gallardo-2010 A
AT5G44310	AT1G54860		0.00380063	Co-expression	Zuber-Gallardo-2010 A
AT5G44310	CRD		0.00429719	Co-expression	Zuber-Gallardo-2010 A
AT5G44310	OLEO2		0.00424412	Co-expression	Zuber-Gallardo-2010 A
AT5G44310	AT4G31830		0.00440811	Co-expression	Zuber-Gallardo-2010 A
AT5G44310	AT5G66780		0.00616782	Co-expression	Zuber-Gallardo-2010 A
AT5G44310	OEP162		0.00428694	Co-expression	Zuber-Gallardo-2010 A
AT5G44310	AT3G19920		0.00713714	Co-expression	Zuber-Gallardo-2010 A
AT5G44310	AT3G12960		0.00645912	Co-expression	Zuber-Gallardo-2010 A
AT5G44310	OBAP2A		0.00515677	Co-expression	Zuber-Gallardo-2010 A
AT5G44310	OBAP1A		0.00536906	Co-expression	Zuber-Gallardo-2010 A
AT5G44310	AT4G21020		0.00568459	Co-expression	Zuber-Gallardo-2010 A
AT5G44310	AT3G15280		0.00781192	Co-expression	Zuber-Gallardo-2010 A
AT2G34315	ERD10		0.00533911	Co-expression	Zuber-Gallardo-2010 A
AT2G34315	AT4G38410		0.00507508	Co-expression	Zuber-Gallardo-2010 A
AT2G34315	AT1G14930		0.0069557	Co-expression	Zuber-Gallardo-2010 A
AT1G65090	OLEO1		0.00410191	Co-expression	Zuber-Gallardo-2010 A
AT1G65090	AT2G25890		0.00427748	Co-expression	Zuber-Gallardo-2010 A
AT1G65090	AT2S3		0.00494995	Co-expression	Zuber-Gallardo-2010 A
AT1G65090	AT2S1		0.00368154	Co-expression	Zuber-Gallardo-2010 A
AT1G65090	OL2		0.00448022	Co-expression	Zuber-Gallardo-2010 A
AT1G65090	AT2S2		0.00462518	Co-expression	Zuber-Gallardo-2010 A
AT1G65090	AT3G01570		0.00386972	Co-expression	Zuber-Gallardo-2010 A
AT1G65090	AT1G47540		0.00379739	Co-expression	Zuber-Gallardo-2010 A
AT1G65090	PER1		0.00387934	Co-expression	Zuber-Gallardo-2010 A
AT1G65090	AT1G54860		0.00301516	Co-expression	Zuber-Gallardo-2010 A
AT1G65090	FAE1		0.00400313	Co-expression	Zuber-Gallardo-2010 A
AT1G65090	OLEO2		0.00384459	Co-expression	Zuber-Gallardo-2010 A
AT1G65090	AT3G63040		0.00439335	Co-expression	Zuber-Gallardo-2010 A
AT1G65090	AT2S4		0.00474179	Co-expression	Zuber-Gallardo-2010 A
AT1G65090	OL3		0.00371631	Co-expression	Zuber-Gallardo-2010 A
AT1G65090	PXG1		0.00386633	Co-expression	Zuber-Gallardo-2010 A
AT1G65090	CRA1		0.00433074	Co-expression	Zuber-Gallardo-2010 A
AT1G16850	XERO1		0.0168337	Co-expression	Zuber-Gallardo-2010 A
AT1G16850	RAB18		0.0163882	Co-expression	Zuber-Gallardo-2010 A
AT1G16850	LEA29		0.0124712	Co-expression	Zuber-Gallardo-2010 A
AT1G16850	AT2G25890		0.0101906	Co-expression	Zuber-Gallardo-2010 A
AT1G16850	AT2S1		0.00801519	Co-expression	Zuber-Gallardo-2010 A
AT1G16850	PER1		0.00881617	Co-expression	Zuber-Gallardo-2010 A
AT1G16850	OEP162		0.00719178	Co-expression	Zuber-Gallardo-2010 A
AT1G16850	PXG1		0.0079856	Co-expression	Zuber-Gallardo-2010 A
AT1G16850	OBAP1A		0.0103123	Co-expression	Zuber-Gallardo-2010 A
AT1G16850	AT4G21020		0.0114924	Co-expression	Zuber-Gallardo-2010 A
AT1G16850	AT5G44310		0.00732669	Co-expression	Zuber-Gallardo-2010 A
AT4G28520	OLEO1		0.00640975	Co-expression	Zuber-Gallardo-2010 A
AT4G28520	SESA5		0.00493783	Co-expression	Zuber-Gallardo-2010 A
AT4G28520	AT2G25890		0.00634273	Co-expression	Zuber-Gallardo-2010 A
AT4G28520	AT2S3		0.00800783	Co-expression	Zuber-Gallardo-2010 A
AT4G28520	AT1G03880		0.00732823	Co-expression	Zuber-Gallardo-2010 A
AT4G28520	AT2S1		0.00602084	Co-expression	Zuber-Gallardo-2010 A
AT4G28520	OL2		0.00675979	Co-expression	Zuber-Gallardo-2010 A
AT4G28520	PAP85		0.00714805	Co-expression	Zuber-Gallardo-2010 A
AT4G28520	AT2G33520		0.00507175	Co-expression	Zuber-Gallardo-2010 A
AT4G28520	AT2G15010		0.00539375	Co-expression	Zuber-Gallardo-2010 A
AT4G28520	AT2S2		0.00732934	Co-expression	Zuber-Gallardo-2010 A
AT4G28520	AT3G01570		0.00600187	Co-expression	Zuber-Gallardo-2010 A
AT4G28520	AT1G47540		0.00531593	Co-expression	Zuber-Gallardo-2010 A
AT4G28520	PER1		0.00597835	Co-expression	Zuber-Gallardo-2010 A
AT4G28520	AT1G54860		0.00490135	Co-expression	Zuber-Gallardo-2010 A
AT4G28520	OLEO2		0.00576838	Co-expression	Zuber-Gallardo-2010 A
AT4G28520	AT3G63040		0.00652864	Co-expression	Zuber-Gallardo-2010 A
AT4G28520	AT2S4		0.0077021	Co-expression	Zuber-Gallardo-2010 A
AT4G28520	OEP162		0.00505234	Co-expression	Zuber-Gallardo-2010 A
AT4G28520	PXG1		0.00604896	Co-expression	Zuber-Gallardo-2010 A
AT4G28520	OBAP1A		0.00656663	Co-expression	Zuber-Gallardo-2010 A
AT4G28520	CRA1		0.00688368	Co-expression	Zuber-Gallardo-2010 A
FER2	RAB18		0.0165907	Co-expression	Zuber-Gallardo-2010 A
FER2	AT4G38410		0.00915941	Co-expression	Zuber-Gallardo-2010 A
FER2	AT2G25890		0.00987929	Co-expression	Zuber-Gallardo-2010 A
FER2	AT2S2		0.0102002	Co-expression	Zuber-Gallardo-2010 A
FER2	PXG1		0.00809924	Co-expression	Zuber-Gallardo-2010 A
FER2	AT4G21020		0.0112224	Co-expression	Zuber-Gallardo-2010 A
AT5G24130	FAE1		0.00573623	Co-expression	Zuber-Gallardo-2010 A
AT5G24130	OLEO2		0.00480649	Co-expression	Zuber-Gallardo-2010 A
AT5G24130	OL3		0.00512042	Co-expression	Zuber-Gallardo-2010 A
AT5G24130	AT1G65090		0.0040919	Co-expression	Zuber-Gallardo-2010 A
AT2G19320	XERO1		0.0089948	Co-expression	Zuber-Gallardo-2010 A
AT2G19320	LEA29		0.00844537	Co-expression	Zuber-Gallardo-2010 A
AT2G19320	SESA5		0.00484144	Co-expression	Zuber-Gallardo-2010 A
AT2G19320	AT2G33520		0.00511056	Co-expression	Zuber-Gallardo-2010 A
AT2G19320	AT5G42290		0.0112389	Co-expression	Zuber-Gallardo-2010 A
AT2G19320	AT2G15010		0.00526756	Co-expression	Zuber-Gallardo-2010 A
AT2G19320	CRD		0.00550454	Co-expression	Zuber-Gallardo-2010 A
AT2G19320	AT4G31830		0.00566049	Co-expression	Zuber-Gallardo-2010 A
AT2G19320	AT5G66780		0.0085958	Co-expression	Zuber-Gallardo-2010 A
AT2G19320	OEP162		0.00518568	Co-expression	Zuber-Gallardo-2010 A
AT2G19320	AT3G19920		0.00948963	Co-expression	Zuber-Gallardo-2010 A
AT2G19320	AT3G12960		0.00883245	Co-expression	Zuber-Gallardo-2010 A
AT2G19320	OBAP2A		0.00685305	Co-expression	Zuber-Gallardo-2010 A
AT2G19320	AT3G15280		0.0101803	Co-expression	Zuber-Gallardo-2010 A
AT2G19320	AT5G44310		0.00518856	Co-expression	Zuber-Gallardo-2010 A
CYP71B10	ERD10		0.00495954	Co-expression	Zuber-Gallardo-2010 A
CYP71B10	AT4G38410		0.00490382	Co-expression	Zuber-Gallardo-2010 A
CYP71B10	AT2G34315		0.00443144	Co-expression	Zuber-Gallardo-2010 A
AT1G04560	OLEO1		0.004675	Co-expression	Zuber-Gallardo-2010 A
AT1G04560	SESA5		0.00416335	Co-expression	Zuber-Gallardo-2010 A
AT1G04560	AT1G03880		0.00573214	Co-expression	Zuber-Gallardo-2010 A
AT1G04560	AT2S1		0.00454234	Co-expression	Zuber-Gallardo-2010 A
AT1G04560	PAP85		0.00541859	Co-expression	Zuber-Gallardo-2010 A
AT1G04560	AT2G33520		0.00423197	Co-expression	Zuber-Gallardo-2010 A
AT1G04560	AT2G15010		0.00461107	Co-expression	Zuber-Gallardo-2010 A
AT1G04560	AT3G01570		0.00451741	Co-expression	Zuber-Gallardo-2010 A
AT1G04560	AT1G54860		0.00393915	Co-expression	Zuber-Gallardo-2010 A
AT1G04560	CRD		0.00449301	Co-expression	Zuber-Gallardo-2010 A
AT1G04560	AT4G31830		0.00461113	Co-expression	Zuber-Gallardo-2010 A
[truncated: 4,646 more rows]
